# Supplementary material for: Dimethyl 6-bromo-2-methyl-1,2-di­hydro­quinoline-2,4-dicarboxyl­ate
Source: Acta Crystallogr Sect E Struct Rep Online. 2012 Feb 17;68(Pt 3):o710–1. doi: 10.1107/S1600536812005600 (PMC3295485; doi:10.1107/S1600536812005600)
Supplement: Supplementary file 2 [file e-68-0o710-Isup2.hkl]

#
# h,k,l, Fc-squared, Fo-squared, sigma(Fo-squared) and status flag
#
data_I
_shelx_title ' mr71t in P-1'
_shelx_refln_list_code          4
_shelx_F_calc_maximum      184.00
_exptl_crystal_F_000       344.00
_reflns_d_resolution_high  0.8223
 
loop_
 _symmetry_equiv_pos_as_xyz
 'x, y, z'
 '-x, -y, -z'
 
_cell_length_a     7.8273
_cell_length_b    10.4827
_cell_length_c    10.5029
_cell_angle_alpha 115.837
_cell_angle_beta  105.655
_cell_angle_gamma  96.889
 
_shelx_F_squared_multiplier     1.000
 
loop_
 _refln_index_h
 _refln_index_k
 _refln_index_l
 _refln_F_squared_calc
 _refln_F_squared_meas
 _refln_F_squared_sigma
 _refln_observed_status
   2   0   0      145.31      120.34      5.67 o
   3   0   0     4621.19     4633.20    127.13 o
   4   0   0     1199.55     1168.37     34.12 o
   5   0   0      131.45      132.27      5.94 o
   6   0   0      682.45      711.24      8.73 o
   7   0   0       34.81       38.68      4.64 o
   8   0   0        4.93       10.55      4.40 o
  -8   1   0       37.58       32.95      5.17 o
  -7   1   0       71.79       74.81      5.91 o
  -6   1   0        8.66       14.94      5.43 o
  -5   1   0     1101.73     1005.16     23.60 o
  -4   1   0      354.59      326.18      7.04 o
  -3   1   0     1383.93     1257.00     24.95 o
  -2   1   0     5758.92     5539.15     44.65 o
   1   1   0      822.36      669.60     12.78 o
   2   1   0      157.77      177.74      5.92 o
   3   1   0        3.91        7.40      4.90 o
   4   1   0      768.47      731.99      7.84 o
   5   1   0        1.04        4.30      5.05 o
   6   1   0      193.62      210.49      5.05 o
   7   1   0       27.06       31.52      4.12 o
   8   1   0        1.87        5.78      4.19 o
  -9   2   0       20.03       13.61      5.28 o
  -8   2   0        0.41       11.61      5.13 o
  -7   2   0      140.52      121.77      5.88 o
  -6   2   0        1.88       20.17      5.40 o
  -5   2   0      388.73      421.05     14.85 o
  -4   2   0        4.41        9.52      4.42 o
  -3   2   0       55.93      166.70     40.90 o
  -2   2   0       65.94      333.74     95.14 o
  -1   2   0      127.10      143.22     13.14 o
   0   2   0     7266.30     7946.50    220.61 o
   1   2   0      422.97      694.64     32.41 o
   2   2   0        4.70       29.95      5.12 o
   3   2   0      526.90      503.85      9.61 o
   4   2   0      300.58      289.87      6.16 o
   5   2   0      110.81      112.46      4.67 o
   6   2   0       56.34       47.71      5.61 o
   7   2   0        1.61       -1.70      5.74 o
   8   2   0       73.44       47.24      6.18 o
  -9   3   0        1.17        3.10      6.52 o
  -8   3   0       17.02       32.01      6.37 o
  -7   3   0      102.74      107.11      5.82 o
  -6   3   0      207.12      213.95      6.96 o
  -5   3   0        9.81        8.90      4.98 o
  -4   3   0     2618.31     2738.84     62.46 o
  -3   3   0      705.59      619.51     19.20 o
  -2   3   0      137.31      106.17      6.44 o
  -1   3   0      509.24      496.55     17.69 o
   0   3   0     1528.99     1498.74     22.75 o
   1   3   0     1443.31     1382.53     14.47 o
   2   3   0     1140.83     1093.26     28.99 o
   3   3   0      446.03      421.79      7.41 o
   4   3   0      346.54      352.02     12.35 o
   5   3   0      113.48      107.54      6.01 o
   6   3   0      287.84      267.36     16.22 o
   7   3   0       59.79       60.20      5.06 o
  -9   4   0       94.52       99.62      6.92 o
  -8   4   0       18.15       24.63      5.75 o
  -7   4   0      310.06      297.36      6.91 o
  -6   4   0      295.71      289.09     16.05 o
  -5   4   0      809.74      845.74     36.55 o
  -4   4   0      556.41      570.33     37.43 o
  -3   4   0     2641.66     2670.21     61.34 o
  -2   4   0     2624.83     2611.44     34.66 o
  -1   4   0      272.31      314.57     14.08 o
   0   4   0      495.28      431.24     12.70 o
   1   4   0     6319.40     6460.76     34.09 o
   2   4   0      326.79      256.49     45.94 o
   3   4   0       85.44       80.76      4.83 o
   4   4   0      170.68      167.82      5.94 o
   5   4   0       59.30       65.31      5.07 o
   6   4   0       17.46       26.35      5.35 o
   7   4   0       70.91       89.46      6.85 o
  -9   5   0        6.09       21.76      7.90 o
  -8   5   0       24.64       19.86      4.98 o
  -7   5   0       69.69       67.58      8.10 o
  -6   5   0      321.65      294.02      8.27 o
  -5   5   0      225.22      232.69      8.87 o
  -4   5   0      177.64      158.64      7.37 o
  -3   5   0      212.87      200.49      8.77 o
  -2   5   0     1359.73     1374.52     23.00 o
  -1   5   0     1322.17     1364.04     21.79 o
   0   5   0       16.97       23.48      5.53 o
   1   5   0      666.52      659.22     26.78 o
   2   5   0        4.16       13.34      5.01 o
   3   5   0       28.57       30.57      4.56 o
   4   5   0        3.10        1.99      4.25 o
   5   5   0       49.02       52.15      4.47 o
   6   5   0       18.77        8.29      5.36 o
  -8   6   0        3.04        5.06      5.50 o
  -7   6   0       95.88       98.16     11.02 o
  -6   6   0        5.00       12.92      7.57 o
  -5   6   0        2.12        4.78      7.14 o
  -4   6   0      116.77      110.01      7.10 o
  -3   6   0      188.71      182.99     11.86 o
  -2   6   0      335.73      380.40     13.81 o
  -1   6   0      107.78      123.31     11.98 o
   0   6   0        8.94       22.11      6.47 o
   1   6   0      620.19      627.03     35.02 o
   2   6   0      352.62      347.38     23.27 o
   3   6   0        9.16        9.29      4.32 o
   4   6   0        6.90       12.11      4.12 o
   5   6   0        6.15        6.92      4.48 o
   6   6   0       83.56       73.01      8.77 o
  -8   7   0       20.31       16.54      6.52 o
  -7   7   0       48.16       45.35      8.11 o
  -6   7   0      338.60      337.45     11.83 o
  -5   7   0      100.20      106.47      8.79 o
  -4   7   0        3.28        4.53      8.62 o
  -3   7   0     2681.12     2781.98     31.92 o
  -2   7   0      354.23      329.35     13.29 o
  -1   7   0      532.58      541.57     14.51 o
   0   7   0      215.92      205.95      9.35 o
   1   7   0      466.64      444.89     15.61 o
   2   7   0       64.50       44.27      5.68 o
   3   7   0      298.26      275.48     24.47 o
   4   7   0       74.99       75.45      5.07 o
   5   7   0        9.18       16.07      6.11 o
  -8   8   0       49.72       53.32      9.33 o
  -7   8   0       33.31       28.87      9.01 o
  -6   8   0      243.05      247.72     12.14 o
  -5   8   0      140.01      144.85      9.71 o
  -4   8   0      235.66      265.94     12.35 o
  -3   8   0      564.80      572.86     15.75 o
  -2   8   0       62.46       72.12     11.83 o
  -1   8   0       54.44       62.98     11.83 o
   0   8   0       75.26      140.07     29.08 o
   1   8   0       82.51       95.26      7.43 o
   2   8   0       18.16       44.13      6.02 o
   3   8   0       33.07       46.26      4.92 o
   4   8   0       19.97       25.23      5.39 o
  -7   9   0        3.81        9.58     10.04 o
  -5   9   0       73.82       60.54     11.39 o
  -4   9   0      320.85      325.63     13.78 o
  -3   9   0       46.22       45.05     10.81 o
  -2   9   0       40.19       39.23     10.40 o
  -1   9   0       10.72       21.55     10.76 o
   0   9   0       63.48       68.31      9.24 o
   1   9   0       14.48       12.70      6.12 o
   2   9   0        0.00        6.25      6.15 o
   3   9   0        0.65        0.79      5.33 o
  -6  10   0        7.45        1.52     11.44 o
  -5  10   0        9.79        4.94     11.15 o
  -4  10   0       17.26       12.32      7.71 o
  -3  10   0        0.60       29.82     11.03 o
  -2  10   0       10.31       24.86     11.09 o
  -1  10   0       73.66       80.23     11.63 o
   0  10   0        2.92        7.22      6.27 o
   1  10   0        0.51        2.17      8.25 o
   2  10   0       14.63       13.13      6.13 o
  -4  11   0       12.25       13.01     11.25 o
  -3  11   0       20.92        7.53      7.59 o
  -2  11   0       96.61       79.89     11.82 o
  -1  11   0       21.67       16.88      7.87 o
   0  11   0       55.92       38.93     11.20 o
  -1 -11   1        3.75        9.08      7.57 o
   0 -11   1       53.31       56.01     11.41 o
   1 -11   1        0.30        6.42      7.80 o
   2 -11   1        0.49       19.50     10.71 o
   3 -11   1       12.09       16.25     10.96 o
   4 -11   1       22.81        9.34     11.11 o
   5 -11   1        0.62       -0.16     11.21 o
  -2 -10   1       12.83       15.37      6.20 o
  -1 -10   1       52.93       45.95      6.96 o
   0 -10   1        9.81       17.61     10.53 o
   1 -10   1       88.30       76.39      8.72 o
   2 -10   1      223.87      221.00     12.64 o
   3 -10   1      356.04      324.86     11.55 o
   4 -10   1        1.88        3.19     11.37 o
   5 -10   1       36.77       43.53     11.60 o
   6 -10   1      131.26      132.06     14.27 o
  -4  -9   1        0.57        2.34      5.35 o
  -3  -9   1        8.81       21.55      9.62 o
  -2  -9   1      157.78      168.84      9.40 o
  -1  -9   1        3.82        9.01      5.37 o
   0  -9   1      173.96      156.22     10.36 o
   1  -9   1      523.18      534.92     15.63 o
   2  -9   1      296.03      277.28     10.39 o
   3  -9   1      189.39      216.19     13.04 o
   4  -9   1      597.89      573.19     17.12 o
   5  -9   1       11.51       13.27     10.85 o
   6  -9   1      131.42      142.26     18.91 o
   7  -9   1       40.46       33.37      9.32 o
  -5  -8   1       56.42       56.72      9.44 o
  -4  -8   1       31.83       33.15      5.46 o
  -3  -8   1       26.65       23.52      4.66 o
  -2  -8   1       79.28       65.77      5.26 o
  -1  -8   1      163.15      154.07      7.24 o
   0  -8   1       36.44       43.15      7.62 o
   1  -8   1     1635.88     1580.79     23.29 o
   2  -8   1      215.12      210.23     12.60 o
   3  -8   1      771.98      794.51     18.40 o
   4  -8   1      460.36      425.35     14.32 o
   5  -8   1       31.08       25.21     10.80 o
   6  -8   1        2.54        4.49      9.19 o
   7  -8   1       14.74       20.19      7.97 o
   8  -8   1       16.00       21.42      6.68 o
  -5  -7   1        0.35        0.14      3.88 o
  -4  -7   1       14.90       14.39      4.21 o
  -3  -7   1      629.87      543.73     60.93 o
  -2  -7   1       44.77       47.67      5.92 o
  -1  -7   1       32.28       31.97      5.39 o
   0  -7   1       36.76       75.54      6.73 o
   1  -7   1       13.63       14.40     10.36 o
   2  -7   1      136.56      123.26     10.97 o
   3  -7   1      122.53      137.85     11.60 o
   4  -7   1       59.92       67.20     10.12 o
   5  -7   1        1.10        3.09      7.39 o
   6  -7   1       34.75       53.76     16.84 o
   7  -7   1       13.72       12.69      6.39 o
   8  -7   1        0.37        6.42      5.52 o
  -6  -6   1       11.21       12.18      4.77 o
  -5  -6   1        4.16       -0.60      4.65 o
  -4  -6   1       51.70       61.21      5.36 o
  -3  -6   1      136.03      142.21      8.98 o
  -2  -6   1       26.99       36.49      5.80 o
  -1  -6   1      321.49      286.26      7.53 o
   0  -6   1     1385.27     1399.25     16.00 o
   1  -6   1      213.53      189.38     11.48 o
   2  -6   1      594.11      576.84     16.15 o
   3  -6   1      100.20       84.30      9.39 o
   4  -6   1      642.23      645.08     16.40 o
   5  -6   1      147.51      140.62      7.96 o
   6  -6   1      161.88      162.51      5.87 o
   7  -6   1       50.18       51.95      5.23 o
   8  -6   1        6.69       12.12      6.10 o
  -7  -5   1       40.07       55.72      5.65 o
  -6  -5   1       78.31       79.19      6.08 o
  -5  -5   1       76.95       91.42      5.62 o
  -4  -5   1       43.64       49.65      5.38 o
  -3  -5   1     3310.40     3354.32    135.35 o
  -2  -5   1      804.16      755.26     21.43 o
  -1  -5   1      132.85      122.39      8.29 o
   0  -5   1     2346.27     2304.16     31.53 o
   1  -5   1     2404.88     2351.25     31.94 o
   2  -5   1     1195.57     1274.64     78.51 o
   3  -5   1     1437.09     1455.54     41.82 o
   4  -5   1      502.91      424.75     10.48 o
   5  -5   1      374.06      369.62     33.54 o
   6  -5   1      152.92      145.63      9.28 o
   7  -5   1      115.68      120.99      9.10 o
   8  -5   1       70.72       70.93      5.52 o
  -7  -4   1       20.71       15.90      5.22 o
  -6  -4   1       16.36       16.15      4.05 o
  -5  -4   1      138.82      133.83      5.83 o
  -4  -4   1       63.38       60.36      5.96 o
  -3  -4   1      789.86      763.21     23.01 o
  -2  -4   1      620.59      546.71     42.11 o
  -1  -4   1      554.37      520.04     18.21 o
   0  -4   1       89.14       70.76     10.45 o
   1  -4   1     1040.70     1005.10     22.63 o
   2  -4   1     2236.78     2301.11     24.37 o
   3  -4   1      835.65      837.62     25.57 o
   4  -4   1      360.68      418.64     15.48 o
   5  -4   1      120.81      122.03      5.43 o
   6  -4   1       24.35       29.58      5.19 o
   7  -4   1       74.39       82.38      6.28 o
   8  -4   1        2.28        2.54      5.30 o
  -8  -3   1        0.38        2.46      5.22 o
  -7  -3   1        1.62        4.02      4.41 o
  -6  -3   1       27.26       20.61      4.74 o
  -5  -3   1       44.90       60.33     10.02 o
  -4  -3   1       91.11       95.89      5.58 o
  -3  -3   1      254.85      503.46     48.86 o
  -2  -3   1      927.41     1015.99     20.48 o
  -1  -3   1      252.38      197.83      8.77 o
   0  -3   1      653.65      808.37    235.19 o
   1  -3   1     1291.68     1264.76     43.30 o
   2  -3   1      260.04      317.65     22.85 o
   3  -3   1     2173.37     2399.38     89.22 o
   4  -3   1      497.36      542.72     14.43 o
   5  -3   1       40.76       63.68      6.23 o
   6  -3   1      408.89      436.08      8.26 o
   7  -3   1       50.06       53.58      6.68 o
   8  -3   1       26.70       19.43      6.01 o
  -8  -2   1       23.72       23.09      6.21 o
  -7  -2   1        1.01        3.56      4.29 o
  -6  -2   1      140.43      173.63      9.99 o
  -5  -2   1       44.43       48.63      4.33 o
  -4  -2   1      166.44      192.09      5.53 o
  -3  -2   1      764.28      643.31     27.89 o
  -2  -2   1     1327.08     1048.39     41.95 o
  -1  -2   1     4331.13     3601.27     36.09 o
   0  -2   1     2139.98     1864.54     36.39 o
   1  -2   1     6599.95     7308.40    243.04 o
   2  -2   1      682.20      646.29     22.30 o
   3  -2   1     3871.34     4075.49    131.17 o
   4  -2   1      438.92      389.61      8.95 o
   5  -2   1      348.65      311.22      9.35 o
   6  -2   1      153.67      154.44      5.83 o
   7  -2   1      594.59      593.53     21.49 o
   8  -2   1       44.46       38.27      4.89 o
  -8  -1   1      185.34      210.08      6.13 o
  -7  -1   1        8.14        6.75      4.42 o
  -6  -1   1      343.31      330.81      7.82 o
  -5  -1   1     1237.25     1213.60     41.92 o
  -4  -1   1       95.67       71.68      5.28 o
  -3  -1   1       14.53       20.05      4.60 o
  -2  -1   1    33856.11    46365.14   1035.21 o
  -1  -1   1     5035.07     5315.80     62.85 o
   1  -1   1     3006.02     2873.90     83.30 o
   2  -1   1      659.70      607.10     14.85 o
   3  -1   1      588.85      519.04     17.82 o
   4  -1   1      327.96      319.15      6.25 o
   5  -1   1      636.34      647.35     15.20 o
   6  -1   1       13.42       13.44      5.61 o
   7  -1   1       83.58      108.88      5.43 o
   8  -1   1       38.40       44.71      5.32 o
  -9   0   1       20.06       20.25      4.53 o
  -8   0   1        5.26        0.85      4.49 o
  -7   0   1       46.07       41.31      6.11 o
  -6   0   1      491.61      473.84      8.12 o
  -5   0   1      348.70      372.27      7.59 o
  -4   0   1     2613.64     2429.32     16.14 o
  -3   0   1      199.05      182.67      5.90 o
  -2   0   1     7152.36     6762.66    101.33 o
   1   0   1      339.71      269.05      7.46 o
   2   0   1      336.64      268.91      6.05 o
   3   0   1       33.36       31.84      3.78 o
   4   0   1      257.78      272.34      8.85 o
   5   0   1        1.34        3.43      4.12 o
   6   0   1        1.97        2.83      4.18 o
   7   0   1        8.05        5.46      4.48 o
   8   0   1       27.81       16.76      4.30 o
  -9   1   1        0.73        3.67      5.01 o
  -8   1   1        0.43        1.77      5.36 o
  -7   1   1       26.36       30.02      7.23 o
  -6   1   1      100.06      113.43      6.44 o
  -5   1   1       61.31       74.47      6.63 o
  -4   1   1       11.91       47.42     12.07 o
  -3   1   1      569.44      465.92      9.68 o
  -2   1   1     2386.31     2171.26     87.06 o
  -1   1   1     2767.77     2585.51     37.65 o
   0   1   1      262.29      480.07     23.51 o
   1   1   1      623.36      775.26     10.04 o
   2   1   1       81.36      118.90      5.51 o
   3   1   1     1350.51     1433.43     19.64 o
   4   1   1      138.16      132.47      4.46 o
   5   1   1       39.36       36.27      4.73 o
   6   1   1      162.10      164.91      5.04 o
   7   1   1      118.21      110.54      5.95 o
   8   1   1       19.14       13.98      6.77 o
  -9   2   1       39.00       47.58      4.87 o
  -8   2   1        1.70        8.14      6.42 o
  -7   2   1      116.46      119.89      6.14 o
  -6   2   1     1481.88     1438.11     35.98 o
  -5   2   1     1399.50     1284.48     57.69 o
  -4   2   1      273.47      227.70      7.47 o
  -3   2   1      941.73      847.08     23.74 o
  -2   2   1     4279.27     4159.29     41.90 o
  -1   2   1     1926.81     1783.50    100.30 o
   0   2   1     6387.46     6489.29    204.77 o
   1   2   1     3722.26     3742.68     63.65 o
   2   2   1     1113.64     1027.24     16.55 o
   3   2   1      556.63      536.31      6.84 o
   4   2   1     1531.91     1526.92     29.20 o
   5   2   1      416.09      425.46      6.83 o
   6   2   1      362.36      359.04     11.67 o
   7   2   1       38.53       49.94      4.70 o
  -9   3   1        5.10        3.73      4.68 o
  -8   3   1       98.38       87.46      5.59 o
  -7   3   1      174.14      188.57      8.48 o
  -6   3   1       55.94       86.72     15.83 o
  -5   3   1      489.85      455.45      8.22 o
  -4   3   1     1730.07     1735.31     21.09 o
  -3   3   1       55.00       38.66      5.38 o
  -2   3   1      425.18      417.96      8.69 o
  -1   3   1     4886.86     5157.98    107.27 o
   0   3   1     1183.09     1169.21     15.94 o
   1   3   1       72.97       53.30      5.55 o
   2   3   1      929.70      957.00     17.03 o
   3   3   1       44.62       53.92      5.27 o
   4   3   1      166.30      169.41      7.67 o
   5   3   1      137.66      157.34     11.02 o
   6   3   1      129.42      143.31      5.53 o
   7   3   1       45.53       37.83      4.75 o
  -9   4   1       30.36       27.81      5.08 o
  -8   4   1       28.45       22.93      4.93 o
  -7   4   1      216.51      221.64      7.98 o
  -6   4   1       20.01       23.91      5.43 o
  -5   4   1        8.42        8.28      5.58 o
  -4   4   1      505.20      530.87     10.15 o
  -3   4   1      718.61      710.42     17.00 o
  -2   4   1      233.92      265.73      8.50 o
  -1   4   1      896.04      979.97     39.11 o
   0   4   1      630.98      762.07     14.00 o
   1   4   1      255.31      300.15     11.70 o
   2   4   1       32.06       24.77      5.00 o
   3   4   1       33.79       34.38      4.96 o
   4   4   1       84.97       79.97      4.74 o
   5   4   1       24.91       13.76      4.32 o
   6   4   1       23.40       21.11      4.74 o
  -9   5   1       13.76       16.42      5.67 o
  -8   5   1        2.23       11.98      7.94 o
  -7   5   1        4.89        7.43      5.02 o
  -6   5   1      131.17      136.81      7.35 o
  -5   5   1       31.54       32.47      6.11 o
  -4   5   1      731.94      748.49     22.71 o
  -3   5   1        4.85      122.09     28.45 o
  -2   5   1      511.06      559.73     23.96 o
  -1   5   1      279.75      296.22      9.06 o
   0   5   1      826.50      923.87     12.75 o
   1   5   1      339.88      361.03      7.06 o
   2   5   1      117.14      116.81      6.41 o
   3   5   1        3.16       17.42      4.90 o
   4   5   1      419.20      403.28     22.10 o
   5   5   1       10.98       11.73      7.21 o
   6   5   1       14.32       11.37      5.49 o
  -8   6   1      105.07      103.77      7.05 o
  -7   6   1       22.77       17.76      7.91 o
  -6   6   1        8.55        8.63      6.15 o
  -5   6   1     1294.70     1403.72     20.68 o
  -4   6   1     1246.56     1277.08     15.48 o
  -3   6   1      504.03      538.92     10.01 o
  -2   6   1      254.51      240.16     11.00 o
  -1   6   1     1079.04     1113.41     31.99 o
   0   6   1      178.54      151.73      7.33 o
   1   6   1       99.67       78.04      6.11 o
   2   6   1      831.87      787.09     28.46 o
   3   6   1        7.58        4.83      4.05 o
   4   6   1       52.03       56.24      4.17 o
   5   6   1       38.88       48.53      5.05 o
  -8   7   1       37.62       46.13      8.78 o
  -7   7   1       60.81       69.51      8.93 o
  -6   7   1      175.01      191.49     22.64 o
  -5   7   1      826.35      863.46     29.34 o
  -4   7   1       20.55       16.04      7.12 o
  -3   7   1      237.93      230.27     13.27 o
  -2   7   1       93.98      193.06     12.78 o
  -1   7   1       83.31      124.29     22.27 o
   0   7   1      247.79      281.28     10.31 o
   1   7   1       45.19       58.01      6.21 o
   2   7   1       10.94       27.66      5.64 o
   3   7   1      199.16      211.95      8.27 o
   4   7   1        6.07        8.23      4.20 o
  -7   8   1        8.17        8.82      9.66 o
  -6   8   1       18.78       25.40      9.87 o
  -5   8   1        6.58        8.92      9.45 o
  -4   8   1      229.14      219.15     12.18 o
  -3   8   1       64.80       52.99     10.95 o
  -2   8   1       78.52       75.60      8.22 o
  -1   8   1       14.99       17.13      7.93 o
   0   8   1       70.79       56.75      8.66 o
   1   8   1       18.28       16.96      7.74 o
   2   8   1       45.40       41.08      6.14 o
   3   8   1       24.49       28.14      5.13 o
  -7   9   1        1.54        1.24     10.89 o
  -6   9   1       25.95       24.09     13.50 o
  -5   9   1       63.77       46.29     12.09 o
  -4   9   1        2.64       19.87     10.27 o
  -3   9   1      126.91      135.90     12.03 o
  -2   9   1      115.85       86.50      8.61 o
  -1   9   1       10.14       10.77      8.36 o
   0   9   1       56.61       64.55      9.19 o
   1   9   1       69.58       70.65      8.15 o
   2   9   1        5.82        4.69      6.18 o
  -5  10   1        7.71        2.32     11.43 o
  -4  10   1      104.90       90.92     11.96 o
  -3  10   1       26.64       26.93      7.28 o
  -2  10   1       17.96       26.04     10.97 o
  -1  10   1       41.87       59.51     12.46 o
   0  10   1        8.70       14.53      8.97 o
   1  10   1        9.07        9.95      6.02 o
   1 -12   2        0.03       17.08     10.38 o
   2 -12   2        5.92       17.26     10.78 o
   3 -12   2        3.02       -3.27     11.03 o
  -2 -11   2        6.54       14.54      8.05 o
  -1 -11   2       28.22       20.64      6.82 o
   0 -11   2       22.90       22.55      8.40 o
   1 -11   2      305.36      283.16     13.52 o
   2 -11   2       11.39       20.36     10.35 o
   3 -11   2       33.76       27.41      7.93 o
   4 -11   2       87.75       87.21     12.17 o
   5 -11   2       54.47       49.13     13.37 o
  -3 -10   2        1.24        3.66      4.76 o
  -2 -10   2       41.20       29.73      8.08 o
  -1 -10   2      272.80      244.41      8.18 o
   0 -10   2      307.37      304.67     12.90 o
   1 -10   2      130.25      120.72     11.35 o
   2 -10   2      182.97      178.20     11.63 o
   3 -10   2       58.29       58.05     11.51 o
   4 -10   2       36.18       36.17     11.12 o
   5 -10   2       77.91       66.36     12.19 o
  -4  -9   2       33.27       28.72      5.05 o
  -3  -9   2        4.44        5.23      4.93 o
  -2  -9   2       38.19       35.98      5.52 o
  -1  -9   2      464.82      432.92      9.20 o
   0  -9   2      315.82      274.27     17.82 o
   1  -9   2      364.44      306.97     10.69 o
   2  -9   2      117.80      118.06     11.80 o
   3  -9   2       12.17       15.05     10.20 o
   4  -9   2       25.75       29.08     13.18 o
   5  -9   2       52.38       50.25     11.57 o
   6  -9   2        0.01        5.06     14.52 o
   7  -9   2        1.60       -0.48      8.20 o
  -5  -8   2       92.86       82.09      5.32 o
  -4  -8   2        0.10        8.60      4.70 o
  -3  -8   2       44.87       51.71      5.24 o
  -2  -8   2        5.85       10.00      4.89 o
  -1  -8   2        1.98       20.37      6.73 o
   0  -8   2      142.10      144.81      9.21 o
   1  -8   2      783.59      738.05     16.57 o
   2  -8   2        8.88        3.42      9.79 o
   3  -8   2      151.66      144.89     11.92 o
   4  -8   2      253.37      262.79     12.61 o
   5  -8   2        4.77        6.67     10.83 o
   6  -8   2        8.54       12.12      7.53 o
   7  -8   2      207.71      189.99      6.83 o
  -6  -7   2        2.71       14.95      5.05 o
  -5  -7   2       35.57       37.55      6.19 o
  -4  -7   2       92.44      115.56      7.41 o
  -3  -7   2        4.82        9.31      4.95 o
  -2  -7   2      779.93      786.80     44.00 o
  -1  -7   2      508.01      456.22     24.32 o
   0  -7   2      306.96      257.04     12.47 o
   1  -7   2      582.86      529.99     12.88 o
   2  -7   2      830.50      816.11     17.92 o
   3  -7   2      234.58      232.72     12.41 o
   4  -7   2      747.67      753.52     15.53 o
   5  -7   2      592.51      583.23     12.76 o
   6  -7   2       10.52       16.52      5.16 o
   7  -7   2      222.87      228.21      7.57 o
   8  -7   2      286.94      251.37     20.09 o
  -7  -6   2        6.60        1.49      7.82 o
  -6  -6   2        1.62       15.85      4.62 o
  -5  -6   2      414.31      441.06     39.50 o
  -4  -6   2      676.56      682.98     33.32 o
  -3  -6   2        5.54        8.47      5.05 o
  -2  -6   2      428.88      432.33     10.22 o
  -1  -6   2      755.97      741.35     13.70 o
   0  -6   2      912.44     1196.50     74.46 o
   1  -6   2      728.84      715.67     35.00 o
   2  -6   2      746.83      792.10     21.31 o
   3  -6   2      109.81      107.02      8.60 o
   4  -6   2      110.62      140.47     18.44 o
   5  -6   2      264.14      268.69     14.12 o
   6  -6   2      152.50      163.63     16.79 o
   7  -6   2        2.09       14.89      6.01 o
   8  -6   2        9.34       14.95      4.99 o
  -7  -5   2       30.29       28.79      4.99 o
  -6  -5   2       28.75       20.75      6.28 o
  -5  -5   2      183.11      180.96     11.09 o
  -4  -5   2      118.82      101.37      6.42 o
  -3  -5   2      295.24      274.00     15.62 o
  -2  -5   2      170.72      145.56      8.14 o
  -1  -5   2       85.33       79.20      8.05 o
   0  -5   2      820.37      811.02     21.34 o
   1  -5   2      618.92      651.04     33.89 o
   2  -5   2      322.09      405.53     18.67 o
   3  -5   2        1.80        7.24      6.10 o
   4  -5   2       20.56       24.09      5.81 o
   5  -5   2        0.75        2.22      5.75 o
   6  -5   2       23.60       22.25      5.25 o
   7  -5   2       34.41       25.93      5.55 o
   8  -5   2       81.63       56.36      7.77 o
  -8  -4   2        0.01       -1.70      6.15 o
  -7  -4   2        7.08        8.50      5.19 o
  -6  -4   2       64.68       77.66      6.72 o
  -5  -4   2       61.05      131.24     21.08 o
  -4  -4   2        9.55       53.07      9.44 o
  -3  -4   2       15.75       44.31      8.88 o
  -2  -4   2      443.18      469.56     10.98 o
  -1  -4   2      531.92      591.28     52.58 o
   0  -4   2      367.57     1323.15     73.06 o
   1  -4   2     2200.57     2284.13     32.28 o
   2  -4   2     2902.29     2963.64     44.16 o
   3  -4   2      170.59      382.21     80.19 o
   4  -4   2      811.47      812.85     35.71 o
   5  -4   2      537.08      567.17     12.59 o
   6  -4   2       55.17       64.95      5.84 o
   7  -4   2       15.61       13.00      4.92 o
   8  -4   2      138.50      139.07      8.90 o
  -8  -3   2       42.20       46.23     14.38 o
  -7  -3   2       50.82       73.75      7.74 o
  -6  -3   2        2.28        4.28      5.91 o
  -5  -3   2      273.43      299.44      8.36 o
  -4  -3   2      634.38      586.79     21.59 o
  -3  -3   2     4566.58     4286.41    161.87 o
  -2  -3   2     2223.93     1983.29     48.85 o
  -1  -3   2     4916.10     4490.42    126.39 o
   0  -3   2     4239.01     4007.83     59.83 o
   1  -3   2     3960.00     3838.07     55.96 o
   2  -3   2     3574.67     3517.15     24.89 o
   3  -3   2     1077.83      984.32     15.60 o
   4  -3   2      303.24      297.60     14.26 o
   5  -3   2     1006.42     1038.74     10.45 o
   6  -3   2      887.99      914.46     23.48 o
   7  -3   2        4.56       10.00      5.00 o
   8  -3   2      190.72      185.24      9.21 o
  -8  -2   2       22.61       21.75      5.44 o
  -7  -2   2      270.96      279.22     10.48 o
  -6  -2   2        4.09       11.58      4.89 o
  -5  -2   2       71.61       65.21      6.27 o
  -4  -2   2     3179.59     3400.88     28.08 o
  -3  -2   2     5063.60     5500.98     80.40 o
  -2  -2   2       30.10       45.14      5.19 o
  -1  -2   2      549.35      570.51     13.41 o
   0  -2   2       69.69       84.29      9.03 o
   1  -2   2     2765.23     2619.73     56.72 o
   2  -2   2       50.73       41.88      4.64 o
   3  -2   2     2120.91     2251.65     74.16 o
   4  -2   2      126.12      122.20      6.64 o
   5  -2   2        1.20        4.62      4.69 o
   6  -2   2      282.37      317.79     10.45 o
   7  -2   2      100.87      117.04      5.95 o
   8  -2   2       30.11       40.93      6.46 o
  -9  -1   2        8.04        8.09      6.77 o
  -8  -1   2       57.25       43.56      6.15 o
  -7  -1   2      134.27      107.61      5.11 o
  -6  -1   2      153.54      127.33      5.70 o
  -5  -1   2        9.27        6.98      4.98 o
  -4  -1   2     1535.31     1431.20     37.04 o
  -3  -1   2     1108.30      952.31     26.16 o
  -2  -1   2     3441.11     3068.47     62.86 o
  -1  -1   2     2283.99     1984.49     42.28 o
   0  -1   2     2130.20     1867.79     27.41 o
   1  -1   2      496.97      444.63      6.77 o
   2  -1   2       88.35       73.32      4.31 o
   3  -1   2      311.77      313.79      5.41 o
   4  -1   2       69.61       81.54      4.47 o
   5  -1   2       31.78       25.59      4.77 o
   6  -1   2      472.60      453.66      9.45 o
   7  -1   2       17.17       16.24      4.86 o
   8  -1   2        0.94        5.40      5.50 o
  -9   0   2       33.31       20.92      4.93 o
  -8   0   2        6.73       12.24      5.73 o
  -7   0   2      137.54      147.45      6.13 o
  -6   0   2      185.95      184.82      6.79 o
  -5   0   2      561.72      498.16     16.06 o
  -4   0   2      323.35      315.42     16.23 o
  -3   0   2      311.12      252.98      8.17 o
  -2   0   2     2859.77     2575.38     26.86 o
  -1   0   2      550.43     1301.14     17.45 o
   0   0   2      736.62      645.01     24.60 o
   1   0   2     4361.42     4450.86    117.96 o
   2   0   2     1346.81     1276.69     29.46 o
   3   0   2      169.80      148.48      4.36 o
   4   0   2     1036.60     1049.72     12.81 o
   5   0   2      500.27      493.73      6.11 o
   6   0   2      239.27      217.52      5.06 o
   7   0   2      222.94      227.92      8.77 o
   8   0   2       27.85       27.96      4.99 o
  -9   1   2       26.28       24.77      4.77 o
  -8   1   2      178.63      211.47      7.24 o
  -7   1   2     1071.99     1024.16     44.57 o
  -6   1   2      153.18      147.61      5.38 o
  -5   1   2      297.48      269.55      8.01 o
  -4   1   2     2289.77     2023.61     18.12 o
  -3   1   2     1105.15      962.91     23.83 o
  -2   1   2     1820.44     1625.76     28.69 o
  -1   1   2     8258.71     8855.92    107.08 o
   0   1   2     1546.28     1455.94     32.49 o
   1   1   2       74.96       76.03      4.48 o
   2   1   2     2829.17     2645.97     60.41 o
   3   1   2     1283.16     1233.00     24.87 o
   4   1   2      703.79      718.63     14.06 o
   5   1   2      209.29      221.52      6.43 o
   6   1   2        5.91        5.34      5.01 o
   7   1   2       42.67       50.43      4.67 o
  -9   2   2       62.19       62.69      5.67 o
  -8   2   2       60.35       53.12      4.84 o
  -7   2   2       17.80       19.81      5.08 o
  -6   2   2      705.64      714.59      9.60 o
  -5   2   2      338.19      345.88     10.72 o
  -4   2   2      130.84      118.51      6.65 o
  -3   2   2     2984.77     2897.46     66.64 o
  -2   2   2     2604.03     2554.62     68.65 o
  -1   2   2        6.91        5.92      4.31 o
   0   2   2     2503.23     2607.09     34.49 o
   1   2   2      294.11      489.83     27.59 o
   2   2   2       67.60       65.47      4.56 o
   3   2   2      317.23      334.66      6.44 o
   4   2   2      340.37      365.09     15.92 o
   5   2   2       30.90       28.15      4.20 o
   6   2   2       27.76       21.20      4.37 o
   7   2   2        8.64       10.46      4.24 o
  -9   3   2        4.14        4.16      5.94 o
  -8   3   2        1.10        4.76      4.01 o
  -7   3   2       20.29       30.58      4.92 o
  -6   3   2        1.48        3.07      5.95 o
  -5   3   2       27.48       27.69      5.04 o
  -4   3   2       54.28       43.37      5.81 o
  -3   3   2       78.57       94.80      5.69 o
  -2   3   2      862.25      861.13     12.73 o
  -1   3   2     1970.47     2084.21     50.86 o
   0   3   2       70.36       74.08      6.00 o
   1   3   2      161.64      177.70      5.94 o
   2   3   2      120.66      116.35      4.99 o
   3   3   2      310.42      289.22     10.28 o
   4   3   2       69.91       64.51      5.05 o
   5   3   2       90.12       83.57      4.79 o
   6   3   2        1.54        8.22      5.30 o
  -9   4   2        1.58        5.12      5.23 o
  -8   4   2       16.68       20.25      5.08 o
  -7   4   2        4.50        8.82      6.72 o
  -6   4   2      431.23      410.80     12.74 o
  -5   4   2      164.65      187.27     12.59 o
  -4   4   2      864.80      850.31     12.14 o
  -3   4   2      238.45      335.83     17.67 o
  -2   4   2     1102.63     1112.56     18.28 o
  -1   4   2     2191.56     2404.86     52.94 o
   0   4   2      468.89      391.91      6.88 o
   1   4   2      281.27      255.03      6.47 o
   2   4   2      748.36      800.38     23.89 o
   3   4   2      491.64      496.69     19.07 o
   4   4   2      164.32      168.25      5.22 o
   5   4   2      308.28      305.97     11.59 o
   6   4   2       28.53       34.19      4.21 o
  -9   5   2        2.88        2.21      7.55 o
  -8   5   2       14.42       19.64      6.83 o
  -7   5   2      222.27      244.69      9.77 o
  -6   5   2      938.04      987.84     11.99 o
  -5   5   2       63.38       65.35      6.13 o
  -4   5   2      262.81      281.24      7.72 o
  -3   5   2      839.83      833.87     25.02 o
  -2   5   2      171.76      160.81      5.59 o
  -1   5   2        9.97        7.77      4.36 o
   0   5   2     1564.62     1512.08     55.04 o
   1   5   2      153.54      138.77      6.64 o
   2   5   2       98.81      106.30      6.04 o
   3   5   2      102.19      107.11      5.59 o
   4   5   2       58.44       70.74      4.66 o
   5   5   2      171.00      201.28      9.52 o
  -8   6   2       67.68       63.21      7.40 o
  -7   6   2      605.75      687.33     20.70 o
  -6   6   2        4.30       15.96      6.86 o
  -5   6   2        3.26        7.08      5.22 o
  -4   6   2      118.21      125.84      5.96 o
  -3   6   2       19.87      243.65     69.71 o
  -2   6   2      309.17      334.71      9.26 o
  -1   6   2        1.23       33.40      6.50 o
   0   6   2        0.43       32.90     19.54 o
   1   6   2       84.40       88.48      7.57 o
   2   6   2       45.93       47.89      6.16 o
   3   6   2       45.98       64.62      9.25 o
   4   6   2        5.28        2.54      4.66 o
   5   6   2       20.09       28.35     12.24 o
  -8   7   2        5.29        5.75      8.29 o
  -7   7   2       39.88       43.70      7.96 o
  -6   7   2      133.46      140.89      8.26 o
  -5   7   2      134.79      129.22      7.26 o
  -4   7   2       22.54       25.76      6.75 o
  -3   7   2        1.52        3.84      8.05 o
  -2   7   2       64.42       56.12      6.58 o
  -1   7   2        1.14        5.17      5.82 o
   0   7   2       68.54       75.85      6.80 o
   1   7   2       97.07       74.75      6.15 o
   2   7   2        7.60       12.26      4.98 o
   3   7   2        5.97        4.99      5.18 o
   4   7   2       53.22       48.42      5.58 o
  -7   8   2       88.63       98.34     10.97 o
  -6   8   2       11.17       17.28     13.76 o
  -5   8   2       29.01       29.32      9.70 o
  -4   8   2      243.23      233.14      9.41 o
  -3   8   2      117.07      123.68     11.07 o
  -2   8   2       78.40       58.07      7.51 o
  -1   8   2      107.42      114.73      7.19 o
   0   8   2       79.47       70.30      9.14 o
   1   8   2      190.51      159.55      8.56 o
   2   8   2      123.21      116.75      8.28 o
   3   8   2        5.73       -1.81      7.52 o
  -6   9   2       82.94       77.17     12.06 o
  -5   9   2       91.22      107.89     11.57 o
  -4   9   2        1.53        0.95      7.10 o
  -3   9   2       75.67       94.06     11.80 o
  -2   9   2      105.98       80.62     11.89 o
  -1   9   2        7.74        7.55      6.55 o
   0   9   2       32.35       23.94      7.53 o
   1   9   2      137.08      121.79      7.09 o
  -5  10   2        0.73       -1.48     11.28 o
  -4  10   2       10.51        7.25     10.65 o
  -3  10   2       21.76       14.85      7.98 o
  -2  10   2       11.97       -1.62     11.45 o
  -1  10   2       28.27       17.46     11.43 o
   0 -12   3       34.52       31.79     10.77 o
   1 -12   3       46.74       34.97     10.12 o
   2 -12   3       74.48       66.56     10.74 o
   3 -12   3       80.14       92.28     11.77 o
   4 -12   3        1.26       -2.84     10.61 o
  -2 -11   3      147.26       98.74      8.13 o
  -1 -11   3       88.21       80.09      7.92 o
   0 -11   3        4.58        6.77     10.90 o
   1 -11   3       75.23       56.83      7.89 o
   2 -11   3       24.54       24.69      7.86 o
   3 -11   3       11.86        9.12     11.04 o
   4 -11   3        1.57        2.61     10.97 o
   5 -11   3       23.44       16.91     14.16 o
  -4 -10   3        9.68       12.20      7.81 o
  -3 -10   3      175.76      168.87     12.46 o
  -2 -10   3       59.29       44.79      5.66 o
  -1 -10   3       40.39       46.68      7.29 o
   0 -10   3        1.16       -3.26      9.18 o
   1 -10   3       17.79        8.04      7.11 o
   2 -10   3        6.87        8.79      9.64 o
   3 -10   3       97.17       84.53     11.29 o
   4 -10   3      102.63      110.23     12.79 o
   5 -10   3        2.05        0.56      6.25 o
   6 -10   3        3.89        9.11      9.34 o
  -5  -9   3       22.89       27.97      5.87 o
  -4  -9   3       32.67       39.53      5.81 o
  -3  -9   3        0.95        6.83      6.44 o
  -2  -9   3       34.50       38.18      7.84 o
  -1  -9   3      952.14      941.29     30.32 o
   0  -9   3       75.52       66.85      7.47 o
   1  -9   3       29.12       30.72     10.64 o
   2  -9   3      940.81      914.61     19.38 o
   3  -9   3       32.04       39.11     10.05 o
   4  -9   3       20.21       26.34     10.06 o
   5  -9   3      334.66      336.23     14.88 o
   6  -9   3       43.96       37.97      6.86 o
   7  -9   3       41.35       39.42      7.07 o
  -5  -8   3        4.54        6.03      6.14 o
  -4  -8   3      105.50      126.73     11.89 o
  -3  -8   3      663.45      674.53     42.79 o
  -2  -8   3       60.46       55.82      7.38 o
  -1  -8   3      628.07      563.52     33.28 o
   0  -8   3      764.94      673.94     17.19 o
   1  -8   3       57.72       52.93     15.53 o
   2  -8   3      818.76      728.08     17.14 o
   3  -8   3     1418.55     1376.62     47.32 o
   4  -8   3       11.45       11.65      9.76 o
   5  -8   3      240.37      232.52      8.44 o
   6  -8   3      547.86      473.37     36.68 o
   7  -8   3       23.41       18.94      5.61 o
  -6  -7   3      155.80      166.09      6.68 o
  -5  -7   3       11.41       13.82      6.55 o
  -4  -7   3       13.40       23.25      6.59 o
  -3  -7   3      128.14      169.87      7.42 o
  -2  -7   3      382.14      531.62     18.18 o
  -1  -7   3      388.32      457.85     19.33 o
   0  -7   3      514.46      538.54     14.80 o
   1  -7   3      227.83      264.29     14.09 o
   2  -7   3        4.27       87.62     52.10 o
   3  -7   3      501.45      546.06     37.26 o
   4  -7   3      387.47      384.05     26.04 o
   5  -7   3       12.08       63.07     21.12 o
   6  -7   3       31.44       45.31      6.08 o
   7  -7   3       14.68       18.65      6.30 o
   8  -7   3        5.32        5.73      6.42 o
  -7  -6   3       19.45       18.58      6.32 o
  -6  -6   3        1.84        9.44      4.99 o
  -5  -6   3        0.95        1.48      5.33 o
  -4  -6   3      110.86      103.17      6.85 o
  -3  -6   3       42.14       36.18      5.52 o
  -2  -6   3        0.38        2.20      5.56 o
  -1  -6   3      105.35      120.19      8.15 o
   0  -6   3      384.41      369.54     11.48 o
   1  -6   3      320.00      314.51     16.35 o
   2  -6   3      201.32      180.09     13.19 o
   3  -6   3      334.77      353.69     17.77 o
   4  -6   3        2.74        5.20      5.06 o
   5  -6   3      128.26      140.30      7.89 o
   6  -6   3      268.69      226.78      6.22 o
   7  -6   3      163.82      150.53      9.95 o
   8  -6   3        0.59       -4.86      4.86 o
  -7  -5   3       13.48       24.19      8.32 o
  -6  -5   3       13.75       10.33      6.71 o
  -5  -5   3       18.22       25.40      6.13 o
  -4  -5   3      175.82      189.42      6.31 o
  -3  -5   3       92.68       99.03      6.73 o
  -2  -5   3      329.77      625.38     75.68 o
  -1  -5   3     2050.63     2037.41     42.39 o
   0  -5   3     3505.64     3611.84     60.35 o
   1  -5   3       22.52      533.00     19.39 o
   2  -5   3      648.55      527.51     17.80 o
   3  -5   3     2326.41     2553.40     22.47 o
   4  -5   3      421.28      464.95     29.16 o
   5  -5   3      285.61      308.64      9.31 o
   6  -5   3      361.15      375.38      7.05 o
   7  -5   3      171.67      165.80     10.62 o
   8  -5   3       53.13       56.44      5.40 o
  -8  -4   3        2.00        9.80      5.21 o
  -7  -4   3       19.82       15.54      9.18 o
  -6  -4   3       92.56       96.84      8.01 o
  -5  -4   3     1065.82     1025.51     40.86 o
  -4  -4   3     1224.48     1157.34     75.41 o
  -3  -4   3      744.57      644.27     30.68 o
  -2  -4   3     1308.68     1191.27     28.12 o
  -1  -4   3     1112.96     1000.13     15.82 o
   0  -4   3     3982.07     4139.35     53.52 o
   1  -4   3      777.56      712.06     19.30 o
   2  -4   3      140.06      123.52      6.75 o
   3  -4   3      904.46      891.15     18.47 o
   4  -4   3     1610.82     1663.96     13.11 o
   5  -4   3       86.87       89.19      6.48 o
   6  -4   3      111.97      133.54      7.46 o
   7  -4   3      153.52      160.63      6.95 o
   8  -4   3        2.17        5.17      5.49 o
  -8  -3   3        1.15        2.35      6.06 o
  -7  -3   3       24.79       30.59      5.48 o
  -6  -3   3      502.51      482.16      8.48 o
  -5  -3   3     1651.86     1829.20     44.33 o
  -4  -3   3      169.86      172.67      7.01 o
  -3  -3   3      191.80      214.60      7.84 o
  -2  -3   3      365.94      395.61     15.79 o
  -1  -3   3      756.79      773.98     16.48 o
   0  -3   3      392.30      406.08     12.23 o
   1  -3   3     2263.42     2349.79     42.79 o
   2  -3   3      527.01      500.61     16.24 o
   3  -3   3       70.38       88.16      5.72 o
   4  -3   3      226.48      239.08      6.80 o
   5  -3   3       58.92       62.36      5.45 o
   6  -3   3       74.94       87.25      6.87 o
   7  -3   3       30.95       25.44      4.94 o
   8  -3   3      192.61      163.94      6.51 o
  -8  -2   3        1.58        6.10      5.39 o
  -7  -2   3        0.10       13.48      5.51 o
  -6  -2   3      214.91      195.72     12.38 o
  -5  -2   3      218.15      191.36      7.09 o
  -4  -2   3     2954.25     2907.49     44.28 o
  -3  -2   3      708.09      699.92     10.35 o
  -2  -2   3      459.52      353.13      9.20 o
  -1  -2   3     1511.61     1361.18     16.57 o
   0  -2   3        5.05        7.25      6.92 o
   1  -2   3      541.02      522.18      8.42 o
   2  -2   3      202.75      194.01      5.55 o
   3  -2   3      273.32      255.90      5.30 o
   4  -2   3      648.02      688.59      7.46 o
   5  -2   3      431.70      433.87      6.04 o
   6  -2   3       11.42       14.91      4.70 o
   7  -2   3      173.43      155.66      5.83 o
   8  -2   3      184.85      151.52      7.74 o
  -9  -1   3       76.06       89.20      5.84 o
  -8  -1   3        4.59        3.31      5.15 o
  -7  -1   3      108.60      128.92      6.02 o
  -6  -1   3      341.20      341.43     14.76 o
  -5  -1   3      154.59      175.06      6.01 o
  -4  -1   3     3252.19     2982.15     46.28 o
  -3  -1   3     1185.59     1154.21     37.12 o
  -2  -1   3       65.14       73.41      7.01 o
  -1  -1   3     3945.38     3683.08     31.86 o
   0  -1   3     5653.93     6070.88     48.74 o
   1  -1   3     2639.32     2551.56     37.27 o
   2  -1   3     1911.69     2049.36     44.93 o
   3  -1   3     2174.32     2183.50     60.51 o
   4  -1   3     1318.32     1337.41     23.32 o
   5  -1   3      600.13      616.42      7.75 o
   6  -1   3      292.16      291.66      5.00 o
   7  -1   3      109.41      121.29      5.51 o
  -9   0   3      193.90      200.60     10.64 o
  -8   0   3       28.10       30.45      5.64 o
  -7   0   3       44.27       48.91      5.74 o
  -6   0   3      337.21      283.39      7.92 o
  -5   0   3      178.49      158.66      8.07 o
  -4   0   3      406.77      353.28      8.74 o
  -3   0   3     2978.62     2656.86     23.24 o
  -2   0   3     2269.01     2014.46     84.30 o
  -1   0   3       17.45       16.24      5.50 o
   0   0   3     1333.08     1102.24     24.01 o
   1   0   3     3077.89     2893.88     38.64 o
   2   0   3     2587.42     2693.45     38.24 o
   3   0   3      350.82      336.08      7.93 o
   4   0   3       12.86        8.79      4.51 o
   5   0   3      121.59      137.41      4.91 o
   6   0   3       41.03       54.41      4.76 o
   7   0   3       29.57       44.63      5.00 o
  -9   1   3        4.57        5.18      5.48 o
  -8   1   3        8.65       16.93      9.24 o
  -7   1   3      304.81      282.09     20.94 o
  -6   1   3       46.26       43.20      6.01 o
  -5   1   3      276.71      259.10      9.03 o
  -4   1   3     1000.39      977.67     31.48 o
  -3   1   3       59.18       57.21      5.50 o
  -2   1   3      205.28      309.35     10.55 o
  -1   1   3      474.98      782.38    156.59 o
   0   1   3       81.05      138.62      7.03 o
   1   1   3       96.79      103.17      5.19 o
   2   1   3      393.19      511.35     26.21 o
   3   1   3       84.96      120.73      8.33 o
   4   1   3      601.28      592.84     15.92 o
   5   1   3        0.54       12.73      4.66 o
   6   1   3       16.08       16.99      5.38 o
   7   1   3        5.00        2.27      4.61 o
  -9   2   3        5.87        5.70      4.66 o
  -8   2   3        2.32        8.91      4.51 o
  -7   2   3       18.57       27.32      5.33 o
  -6   2   3       11.87       12.63      6.06 o
  -5   2   3       60.46       71.24      5.63 o
  -4   2   3      558.49      527.11      9.97 o
  -3   2   3     1497.77     1531.80     14.21 o
  -2   2   3       20.77       15.47      5.02 o
  -1   2   3      259.32      246.47     11.87 o
   0   2   3       49.36       44.53      5.71 o
   1   2   3      902.05      894.58     26.43 o
   2   2   3      780.98      826.83     17.56 o
   3   2   3      187.57      193.03      4.96 o
   4   2   3      109.09      107.02      5.42 o
   5   2   3       93.15       96.98      4.36 o
   6   2   3      140.77      144.89      5.00 o
  -9   3   3        1.06        8.75      4.57 o
  -8   3   3       65.01       71.52      5.84 o
  -7   3   3      317.32      321.36      7.82 o
  -6   3   3      834.56      883.66     10.87 o
  -5   3   3      109.06      179.72     24.22 o
  -4   3   3      627.89      671.86     20.27 o
  -3   3   3     3135.12     3534.38     58.39 o
  -2   3   3      247.93      273.74      7.13 o
  -1   3   3      926.02      849.25     29.08 o
   0   3   3      842.13      989.47     68.54 o
   1   3   3      624.84      688.19     25.79 o
   2   3   3      773.25      743.64     17.36 o
   3   3   3      490.22      529.11     20.03 o
   4   3   3      121.38      127.72      5.51 o
   5   3   3       74.61       83.42      5.14 o
   6   3   3       32.64       48.19      4.45 o
  -9   4   3       38.99       33.34      5.15 o
  -8   4   3      506.14      493.84     26.63 o
  -7   4   3        1.78        4.87      5.94 o
  -6   4   3      153.04      171.41      6.13 o
  -5   4   3      814.92      782.98     14.30 o
  -4   4   3       11.76        8.52      4.41 o
  -3   4   3      121.44      107.58      6.00 o
  -2   4   3     1131.26     1046.01     19.39 o
  -1   4   3      569.72      541.50     21.71 o
   0   4   3      451.40      468.48     21.22 o
   1   4   3      209.62      200.74     10.60 o
   2   4   3       70.27       70.78      4.98 o
   3   4   3      644.73      691.01     10.39 o
   4   4   3       22.05       30.10      4.90 o
   5   4   3       19.77       18.95      4.25 o
  -9   5   3      123.30      112.46      7.02 o
  -8   5   3       10.33       13.22      6.48 o
  -7   5   3      148.64      163.08      7.39 o
  -6   5   3        3.67        6.36      5.81 o
  -5   5   3       21.99      256.29     53.70 o
  -4   5   3       65.10       87.87      5.85 o
  -3   5   3       51.40       76.64      6.18 o
  -2   5   3        6.31       50.72     14.78 o
  -1   5   3        0.09        6.26      4.47 o
   0   5   3       10.13       14.08      4.62 o
   1   5   3        0.54       31.08      7.22 o
   2   5   3      273.99      268.85     15.53 o
   3   5   3       18.08       23.59      5.38 o
   4   5   3       49.68       42.34      4.67 o
   5   5   3      196.11      188.97     15.32 o
  -8   6   3       40.83       42.81      6.83 o
  -7   6   3      105.21      108.53      7.29 o
  -6   6   3        4.07        1.57      5.82 o
  -5   6   3       74.15       58.02      6.27 o
  -4   6   3        2.02        5.04      6.45 o
  -3   6   3       76.92       65.89      5.19 o
  -2   6   3      281.75      298.51      8.13 o
  -1   6   3      162.09      165.20      6.38 o
   0   6   3      263.48      265.45      7.46 o
   1   6   3      102.26       96.37      7.52 o
   2   6   3      121.06      106.39      8.32 o
   3   6   3      226.44      223.25     14.72 o
   4   6   3      114.52      108.05      5.29 o
  -8   7   3        8.57        8.00      7.03 o
  -7   7   3        7.48       12.57      6.94 o
  -6   7   3       16.97       24.46      8.84 o
  -5   7   3      209.13      229.70      9.05 o
  -4   7   3       95.05       85.29      5.52 o
  -3   7   3       16.32       24.20      6.01 o
  -2   7   3      128.74      147.44      5.85 o
  -1   7   3      317.59      286.86     10.39 o
   0   7   3      123.53      132.31      7.93 o
   1   7   3       69.44       63.59      9.29 o
   2   7   3        9.90       17.57      7.27 o
   3   7   3        8.99       13.67      5.44 o
  -7   8   3      120.69      126.70     26.55 o
  -6   8   3        1.05       -1.66      7.01 o
  -5   8   3        1.78        7.03      5.62 o
  -4   8   3      211.43      197.80     15.64 o
  -3   8   3       34.17       29.75      8.10 o
  -2   8   3        0.66        3.79      7.03 o
  -1   8   3      213.24      188.76      7.71 o
   0   8   3        9.80       10.48      7.50 o
   1   8   3       27.42       20.04      6.42 o
   2   8   3       13.59       25.93      6.18 o
  -5   9   3       30.52       26.40     10.37 o
  -4   9   3        0.02        7.74     10.23 o
  -3   9   3       54.74       83.60     11.27 o
  -2   9   3        2.60        9.26      8.67 o
  -1   9   3       36.11       32.02      6.20 o
   0   9   3       12.42        6.55      7.35 o
  -1 -12   4        6.73        4.04      7.01 o
   0 -12   4       39.86       20.73     10.34 o
   1 -12   4        6.55       20.30      9.60 o
   2 -12   4        2.51       -1.15      9.98 o
   3 -12   4        6.29        4.73      7.90 o
   4 -12   4       35.48       42.56     12.37 o
  -3 -11   4       18.97       20.54      6.14 o
  -2 -11   4       39.82       42.21      7.21 o
  -1 -11   4       46.82       47.93      7.46 o
   0 -11   4       13.66        3.36      7.23 o
   1 -11   4       26.21       28.66      9.83 o
   2 -11   4       56.30       58.45     10.69 o
   3 -11   4       46.98       55.63     10.99 o
   4 -11   4        8.26       10.29     11.22 o
   5 -11   4       27.89       25.31      7.69 o
  -4 -10   4        8.00       17.02      6.75 o
  -3 -10   4      383.92      430.31     25.90 o
  -2 -10   4        2.00       28.53     10.91 o
  -1 -10   4       12.78       41.71     10.02 o
   0 -10   4      822.37      826.59     29.27 o
   1 -10   4       10.55       20.30      9.82 o
   2 -10   4       41.90       50.21     10.39 o
   3 -10   4      332.78      351.52     14.18 o
   4 -10   4      203.91      200.33     11.18 o
   5 -10   4      189.33      185.27      7.58 o
   6 -10   4      115.42      129.61     10.74 o
  -5  -9   4      136.87      142.51      8.11 o
  -4  -9   4       27.99       31.65      6.49 o
  -3  -9   4      144.86      137.29      9.55 o
  -2  -9   4      249.85      229.39     18.00 o
  -1  -9   4        3.99        8.63      7.95 o
   0  -9   4      418.06      409.12     19.76 o
   1  -9   4      604.67      632.85     19.98 o
   2  -9   4      106.68      116.39     14.38 o
   3  -9   4       86.75       74.75      8.19 o
   4  -9   4      353.74      333.82     13.46 o
   5  -9   4       89.16       85.07     10.41 o
   6  -9   4       13.23       25.19     11.48 o
   7  -9   4        0.71        4.29     10.50 o
  -6  -8   4        4.03        3.37      6.62 o
  -5  -8   4       25.64       26.76      6.58 o
  -4  -8   4       27.11       34.74      5.85 o
  -3  -8   4      283.56      327.47     15.84 o
  -2  -8   4      230.92      214.64      8.87 o
  -1  -8   4       23.40      114.64     18.09 o
   0  -8   4        4.68       98.71     13.97 o
   1  -8   4      130.14      142.45     10.43 o
   2  -8   4      166.26      197.00     11.58 o
   3  -8   4       33.52       90.93     30.80 o
   4  -8   4        9.00       13.25      6.71 o
   5  -8   4      180.76      155.80      7.50 o
   6  -8   4        0.27        3.04      7.35 o
   7  -8   4        6.57        5.57      6.31 o
  -6  -7   4        5.78        0.47      6.67 o
  -5  -7   4        6.56        8.69      5.51 o
  -4  -7   4      148.68      148.52      8.44 o
  -3  -7   4        0.73        0.30      5.97 o
  -2  -7   4       68.15       60.81      7.63 o
  -1  -7   4      319.68      304.48      9.81 o
   0  -7   4      349.79      339.43     16.43 o
   1  -7   4      206.00      177.14     14.38 o
   2  -7   4       92.91       92.67      7.92 o
   3  -7   4      173.73      177.89      7.46 o
   4  -7   4      233.26      231.11      8.18 o
   5  -7   4      440.46      402.62      8.91 o
   6  -7   4       45.04       49.42      6.36 o
   7  -7   4        3.44        6.17      5.30 o
  -7  -6   4        4.51       13.96      8.05 o
  -6  -6   4      174.66      190.36     15.43 o
  -5  -6   4       76.75       92.21      6.65 o
  -4  -6   4       96.48      125.08      7.54 o
  -3  -6   4     1296.89     1315.39     32.04 o
  -2  -6   4     2879.17     2892.71     41.78 o
  -1  -6   4       91.27      496.60     64.49 o
   0  -6   4      595.98      511.78     16.42 o
   1  -6   4     2764.18     2948.58     39.92 o
   2  -6   4     1011.32      994.06     14.62 o
   3  -6   4     1049.48     1127.72     14.49 o
   4  -6   4      788.82      759.21     29.31 o
   5  -6   4      348.04      361.74     13.26 o
   6  -6   4      262.55      276.81      6.91 o
   7  -6   4      209.21      204.27     12.36 o
  -8  -5   4        0.49       13.84      7.68 o
  -7  -5   4      161.32      149.12     16.05 o
  -6  -5   4      259.79      240.35      7.23 o
  -5  -5   4      215.14      192.54      7.41 o
  -4  -5   4      159.64      153.89      7.77 o
  -3  -5   4      130.11      111.80      6.88 o
  -2  -5   4     2043.86     2034.89     18.52 o
  -1  -5   4      540.40      530.94     15.12 o
   0  -5   4       17.38       12.52      7.42 o
   1  -5   4     1332.15     1445.84     27.09 o
   2  -5   4     1088.56     1100.49     14.13 o
   3  -5   4      557.37      619.39     13.15 o
   4  -5   4      334.67      341.37      6.78 o
   5  -5   4      204.25      208.91      7.34 o
   6  -5   4       45.22       51.89      5.24 o
   7  -5   4       14.35       25.18      5.39 o
  -8  -4   4       42.24       22.83      5.43 o
  -7  -4   4      363.75      306.40      7.97 o
  -6  -4   4       22.35       25.64      5.87 o
  -5  -4   4       19.95       23.40      5.24 o
  -4  -4   4      114.05      131.45      6.90 o
  -3  -4   4       81.52       89.90      7.25 o
  -2  -4   4        1.04        2.19      6.98 o
  -1  -4   4      886.10     1024.12     37.30 o
   0  -4   4       18.73       24.18      7.69 o
   1  -4   4      143.28      148.65     10.07 o
   2  -4   4        0.33        2.55      4.56 o
   3  -4   4       96.95      116.88      5.91 o
   4  -4   4        5.78        4.70      5.13 o
   5  -4   4       14.55       20.50      5.39 o
   6  -4   4     1001.85      987.99     18.29 o
   7  -4   4       43.09       41.68      5.91 o
  -8  -3   4       96.59       65.32      8.06 o
  -7  -3   4       24.02       28.08      4.88 o
  -6  -3   4      743.23      747.28     32.27 o
  -5  -3   4        3.13       -0.62      4.95 o
  -4  -3   4       56.75       71.34      5.77 o
  -3  -3   4      383.50      353.38     12.93 o
  -2  -3   4      454.30      375.84      8.80 o
  -1  -3   4      335.49      301.36      8.07 o
   0  -3   4       97.91       90.36      5.93 o
   1  -3   4     1364.81     1274.32     34.77 o
   2  -3   4      836.86      854.84     17.23 o
   3  -3   4     1269.58     1310.98     22.26 o
   4  -3   4      864.97      865.39     16.50 o
   5  -3   4      229.82      219.89      6.96 o
   6  -3   4      762.52      769.19     13.70 o
   7  -3   4       16.88       32.81      6.27 o
  -9  -2   4       25.87       23.50      6.19 o
  -8  -2   4       69.03       77.40      6.46 o
  -7  -2   4      101.48      106.22      5.61 o
  -6  -2   4      921.56      853.85     14.44 o
  -5  -2   4      388.51      343.61      7.90 o
  -4  -2   4      360.01      290.53      7.06 o
  -3  -2   4      920.10      883.47     12.44 o
  -2  -2   4     1187.54     1093.36     29.88 o
  -1  -2   4     7407.12     7786.21    258.38 o
   0  -2   4      842.61      777.55     30.84 o
   1  -2   4     2725.17     2766.79     17.05 o
   2  -2   4     3362.87     3417.77     74.11 o
   3  -2   4      666.58      587.11     16.06 o
   4  -2   4      457.76      462.73     13.38 o
   5  -2   4      629.37      645.16      6.99 o
   6  -2   4        2.61        4.59      3.89 o
   7  -2   4       15.50       15.01      5.02 o
  -9  -1   4       15.69       19.93      5.39 o
  -8  -1   4      121.91      104.46      5.98 o
  -7  -1   4        1.99       13.49      5.83 o
  -6  -1   4      396.30      361.44      8.45 o
  -5  -1   4      664.10      594.64      8.79 o
  -4  -1   4      981.56      884.77     25.02 o
  -3  -1   4     1344.04     1255.37     14.39 o
  -2  -1   4      153.40      129.41      7.76 o
  -1  -1   4     2353.88     2231.08     35.58 o
   0  -1   4     5770.90     6091.39    305.69 o
   1  -1   4      970.18      841.65     26.76 o
   2  -1   4       20.36       42.36      4.04 o
   3  -1   4      419.68      389.42      5.63 o
   4  -1   4        2.78        2.31      3.71 o
   5  -1   4       52.74       49.47      4.47 o
   6  -1   4       22.98       38.53      4.65 o
   7  -1   4        2.93        2.51      4.29 o
  -9   0   4        3.82        8.96      6.36 o
  -8   0   4       66.45       42.98      5.82 o
  -7   0   4       25.53       23.27      6.57 o
  -6   0   4       89.47       87.58      7.46 o
  -5   0   4        5.68       16.17      7.31 o
  -4   0   4      128.35      165.18      7.54 o
  -3   0   4        2.72      877.05     88.52 o
  -2   0   4       45.88       86.73      4.98 o
  -1   0   4     1339.71     1302.19     29.66 o
   0   0   4       32.89      255.11     69.56 o
   1   0   4        5.03      269.64     39.11 o
   2   0   4     1925.55     2181.08     47.52 o
   3   0   4      107.92      169.04     12.53 o
   4   0   4        6.06       29.70      8.04 o
   5   0   4      142.61      134.64      7.08 o
   6   0   4        6.01       10.50      5.43 o
   7   0   4       14.93        8.94      4.96 o
  -9   1   4       29.72       35.13      5.36 o
  -8   1   4        2.11        2.92      4.99 o
  -7   1   4       69.90       69.91      7.78 o
  -6   1   4      218.33      207.00      7.00 o
  -5   1   4     1448.37     1525.45     13.31 o
  -4   1   4      176.06      155.67      6.80 o
  -3   1   4      545.60      491.73      8.08 o
  -2   1   4      486.91      455.27      7.51 o
  -1   1   4     1332.41     1122.07     62.87 o
   0   1   4     2655.54     2588.71     97.13 o
   1   1   4     1629.34     1627.71     46.41 o
   2   1   4      531.61      547.60     17.57 o
   3   1   4      529.74      534.12      9.16 o
   4   1   4      552.79      549.78     19.88 o
   5   1   4      211.46      223.53      5.28 o
   6   1   4      111.07      107.93      5.88 o
  -9   2   4       35.40       36.53      5.86 o
  -8   2   4      328.04      349.95     16.79 o
  -7   2   4       25.58       48.59      6.24 o
  -6   2   4       63.89      127.08      9.14 o
  -5   2   4     1035.92     1085.39     42.56 o
  -4   2   4      293.20      294.50     19.19 o
  -3   2   4      388.53      374.04     10.24 o
  -2   2   4      908.15     1070.60     44.96 o
  -1   2   4      513.87      593.15     21.70 o
   0   2   4     1305.30     1337.07     57.41 o
   1   2   4      713.22      727.66     30.45 o
   2   2   4      603.20      594.99      9.72 o
   3   2   4      196.78      216.31      9.61 o
   4   2   4      119.23      137.69      5.99 o
   5   2   4        9.07       11.92      5.63 o
   6   2   4       67.20       72.17      5.27 o
  -9   3   4        4.59        1.28      4.36 o
  -8   3   4        6.34       15.74      6.06 o
  -7   3   4      383.67      359.94      7.80 o
  -6   3   4       15.82       16.87      6.11 o
  -5   3   4       42.79       40.63      6.21 o
  -4   3   4      211.23      202.33      6.31 o
  -3   3   4      405.07      399.87     12.11 o
  -2   3   4      557.81      568.49     12.85 o
  -1   3   4       18.54       20.27      5.12 o
   0   3   4       45.77       45.18      5.21 o
   1   3   4      286.43      294.88     16.45 o
   2   3   4       52.41       48.26      5.05 o
   3   3   4      128.95      139.16      5.92 o
   4   3   4        1.73       13.90      4.78 o
   5   3   4       36.65       27.86      4.98 o
  -9   4   4       95.41       98.76      7.41 o
  -8   4   4       58.06       57.83      6.62 o
  -7   4   4       38.22      107.72     12.94 o
  -6   4   4        0.57        7.84      5.98 o
  -5   4   4        0.08        3.23      4.85 o
  -4   4   4       26.99       91.46      6.32 o
  -3   4   4       32.48       26.82      5.11 o
  -2   4   4        0.93        2.03      4.22 o
  -1   4   4       10.70       17.15      4.53 o
   0   4   4      543.48      576.86      7.74 o
   1   4   4        6.71       10.15      4.60 o
   2   4   4       68.01       64.25      5.23 o
   3   4   4      613.62      645.46     25.20 o
   4   4   4        2.15        4.98      5.07 o
   5   4   4        7.11       17.34      4.61 o
  -8   5   4        0.73       -2.59      6.39 o
  -7   5   4       70.79       65.09      6.63 o
  -6   5   4       31.53       32.03      6.36 o
  -5   5   4       54.04       52.50      6.06 o
  -4   5   4      490.10      512.50     15.59 o
  -3   5   4      154.65      161.27      9.50 o
  -2   5   4      648.73      625.32     25.22 o
  -1   5   4      254.17      263.65      9.59 o
   0   5   4      306.55      292.58     14.30 o
   1   5   4      279.56      259.47      8.65 o
   2   5   4      409.55      396.36     19.39 o
   3   5   4       47.85       39.61      6.62 o
   4   5   4        5.10        8.51      4.58 o
  -8   6   4       10.51       11.24      5.73 o
  -7   6   4      102.98      102.33      6.98 o
  -6   6   4      131.28      135.69      6.32 o
  -5   6   4       12.75       16.09      5.37 o
  -4   6   4       76.72       92.98      7.42 o
  -3   6   4      396.83      399.20     11.21 o
  -2   6   4      264.80      247.33     14.26 o
  -1   6   4      106.73      104.84      5.45 o
   0   6   4      131.91      127.90     10.36 o
   1   6   4       22.81       25.24      7.53 o
   2   6   4       51.20       55.65      5.22 o
   3   6   4       10.59       14.77      5.02 o
  -7   7   4       12.68       13.65      7.73 o
  -6   7   4       20.84       24.88      6.44 o
  -5   7   4       88.64       90.92      5.38 o
  -4   7   4       37.96       29.64      5.06 o
  -3   7   4       64.86       55.61      5.45 o
  -2   7   4       26.72       34.84      4.79 o
  -1   7   4       95.17       82.65      6.49 o
   0   7   4        4.77       10.51      7.37 o
   1   7   4       17.44       13.36      6.27 o
   2   7   4       17.78        8.00      5.42 o
  -6   8   4        2.73       -3.73      8.64 o
  -5   8   4        3.70        4.69      5.15 o
  -4   8   4        6.80       11.95      5.28 o
  -3   8   4       50.39       58.58      9.36 o
  -2   8   4      113.61       92.59      6.25 o
  -1   8   4        2.92        8.10      6.05 o
   0   8   4        9.30        5.37      7.17 o
  -4   9   4       18.92        8.51     11.35 o
  -3   9   4        8.96       12.21      8.38 o
  -2   9   4       35.34       38.72      7.85 o
  -1 -12   5        0.85        4.03      6.93 o
   0 -12   5        1.49        2.81      6.91 o
   1 -12   5       56.71       51.99     10.11 o
   2 -12   5       20.23       16.07      7.18 o
   3 -12   5        7.21        7.42     10.63 o
   4 -12   5       44.32       36.08      7.49 o
  -3 -11   5        2.77        8.51      7.21 o
  -2 -11   5      178.95      190.43      9.85 o
  -1 -11   5      117.06      108.47     14.93 o
   0 -11   5       58.15       55.92     16.97 o
   2 -11   5      178.23      152.75     11.97 o
   3 -11   5      435.96      403.73     14.93 o
   4 -11   5       58.73       53.65      7.83 o
   5 -11   5      154.81      161.63      8.82 o
  -4 -10   5       23.61       26.09      6.21 o
  -3 -10   5       12.00       13.69      6.96 o
  -2 -10   5      222.39      201.96     12.35 o
  -1 -10   5       76.81       81.07      9.28 o
   0 -10   5      135.89      127.99     16.59 o
   1 -10   5      246.21      259.62     14.20 o
   2 -10   5       32.83       29.26     11.19 o
   3 -10   5      259.01      245.03      7.64 o
   4 -10   5       32.59       37.05      6.19 o
   5 -10   5        1.04       11.06      7.61 o
   6 -10   5        9.93       14.26      8.01 o
  -5  -9   5       24.00       19.95      5.98 o
  -4  -9   5      158.24      163.80      8.52 o
  -3  -9   5      116.88      133.66      7.37 o
  -2  -9   5        4.25       95.84     14.70 o
  -1  -9   5        3.09       50.84      9.24 o
   0  -9   5       33.32       95.20     14.89 o
   1  -9   5        8.04       49.22     16.96 o
   2  -9   5       13.64       15.33      9.03 o
   3  -9   5      701.12      631.26     11.24 o
   4  -9   5       77.39       97.39      7.79 o
   5  -9   5        2.29        2.76      7.57 o
   6  -9   5       84.71       89.11     11.73 o
  -6  -8   5       19.06       20.60      8.15 o
  -5  -8   5       26.39       31.27      8.75 o
  -4  -8   5        0.76       -3.83      6.92 o
  -3  -8   5      123.91      129.63     12.13 o
  -2  -8   5      289.37      265.39     15.38 o
  -1  -8   5      117.45      110.30      8.10 o
   0  -8   5       97.18       76.58     11.29 o
   1  -8   5      668.23      657.58     18.05 o
   2  -8   5      173.88      181.93      7.35 o
   3  -8   5      723.80      713.08     29.24 o
   4  -8   5      395.96      431.89     24.70 o
   5  -8   5       64.66       71.00      8.33 o
   6  -8   5      116.05      113.25     15.61 o
   7  -8   5       83.44       69.80      8.44 o
  -7  -7   5       35.76       42.42      8.40 o
  -6  -7   5       14.84       17.31      6.64 o
  -5  -7   5      151.05      189.99      9.13 o
  -4  -7   5     1321.86     1311.52     42.73 o
  -3  -7   5       88.81      182.41     19.86 o
  -2  -7   5       63.53       61.67      7.64 o
  -1  -7   5     1241.45     1205.10     37.08 o
   0  -7   5      720.00      716.70     12.87 o
   1  -7   5      755.16      762.10     13.30 o
   2  -7   5     1100.91     1115.61     39.42 o
   3  -7   5      284.06      302.40     21.30 o
   4  -7   5      220.05      241.39      7.58 o
   5  -7   5      348.31      332.49     33.44 o
   6  -7   5      114.10      122.84      7.31 o
   7  -7   5        6.89       14.06      7.64 o
  -7  -6   5       45.17       50.99      7.34 o
  -6  -6   5       73.53       66.81     23.08 o
  -5  -6   5       11.64        1.03      6.01 o
  -4  -6   5      541.27      526.67     11.08 o
  -3  -6   5      391.91      349.07      8.29 o
  -2  -6   5       68.06       56.32      7.30 o
  -1  -6   5      559.49      557.26     21.42 o
   0  -6   5      688.88      735.70     17.29 o
   1  -6   5      429.67      421.11     12.79 o
   2  -6   5      601.79      626.86     10.65 o
   3  -6   5      120.66      115.47      6.96 o
   4  -6   5       69.10       64.19      7.90 o
   5  -6   5       11.46        1.80      7.42 o
   6  -6   5        0.17        1.24      5.16 o
   7  -6   5        1.20        2.44      6.07 o
  -8  -5   5        0.57        2.31      5.51 o
  -7  -5   5       77.36       92.08      7.93 o
  -6  -5   5        0.09        2.85      7.55 o
  -5  -5   5       42.55       52.34      5.48 o
  -4  -5   5       92.31       90.07     10.27 o
  -3  -5   5       55.18       76.09      7.56 o
  -2  -5   5      108.61      110.26      6.58 o
  -1  -5   5       32.57       33.40      6.10 o
   0  -5   5      114.68      104.38      7.97 o
   1  -5   5      595.81      590.60     16.05 o
   2  -5   5       43.71       51.15      6.16 o
   3  -5   5       27.84       27.57      5.66 o
   4  -5   5     1213.96     1238.68     43.69 o
   5  -5   5      535.46      580.92     13.87 o
   6  -5   5        2.60        8.98      6.02 o
   7  -5   5       20.82       20.04      5.55 o
  -8  -4   5      266.18      256.72      8.33 o
  -7  -4   5       93.32      124.60      7.96 o
  -6  -4   5       14.56       16.24      6.46 o
  -5  -4   5      127.76      128.60      6.60 o
  -4  -4   5      700.40      648.25      9.50 o
  -3  -4   5      354.65      315.44      9.39 o
  -2  -4   5      972.17      896.58     11.88 o
  -1  -4   5     1479.36     1269.14     20.26 o
   0  -4   5     1858.23     1850.21     38.02 o
   1  -4   5     1732.68     1723.86     27.92 o
   2  -4   5     3528.75     3544.33     36.03 o
   3  -4   5      689.22      714.21     11.70 o
   4  -4   5     1792.32     1764.89     58.60 o
   5  -4   5      178.31      183.53      8.16 o
   6  -4   5       23.42       33.96      5.55 o
   7  -4   5      127.01      129.94     10.20 o
  -8  -3   5      112.30       96.05      6.76 o
  -7  -3   5       66.11       61.76      6.10 o
  -6  -3   5       19.31       25.09      5.06 o
  -5  -3   5      264.16      264.51      6.71 o
  -4  -3   5       78.12       75.50      5.80 o
  -3  -3   5     2715.33     2580.13    114.50 o
  -2  -3   5      820.25     1013.83     33.60 o
  -1  -3   5     1090.04     1309.28     16.67 o
   0  -3   5     4031.45     4092.53     48.14 o
   1  -3   5      520.53      483.71     18.73 o
   2  -3   5      697.60      680.99     13.90 o
   3  -3   5     1028.19     1023.53     21.09 o
   4  -3   5      282.98      282.34      9.80 o
   5  -3   5      101.80       99.68      4.50 o
   6  -3   5      133.98      150.79      5.56 o
   7  -3   5      182.72      187.42      7.76 o
  -9  -2   5        2.13        4.06      5.42 o
  -8  -2   5       41.76       32.49      8.47 o
  -7  -2   5      200.74      165.24      5.96 o
  -6  -2   5       32.12       24.50      5.09 o
  -5  -2   5      875.56      800.52     23.58 o
  -4  -2   5        7.81        6.45      4.95 o
  -3  -2   5      259.81      244.46     11.84 o
  -2  -2   5     1563.77     1446.22     83.87 o
  -1  -2   5     1482.30     1543.20     30.62 o
   0  -2   5      496.35      528.20     10.11 o
   1  -2   5       31.48       23.15      5.15 o
   2  -2   5       47.89       51.15      3.98 o
   3  -2   5       11.14       19.66      3.84 o
   4  -2   5        2.32        8.37      3.72 o
   5  -2   5       14.33       18.46      4.16 o
   6  -2   5       42.28       41.30      4.42 o
   7  -2   5        4.17       -2.04      5.51 o
  -9  -1   5        8.27       21.57      6.99 o
  -8  -1   5       11.93       15.41      6.46 o
  -7  -1   5        1.44       10.88      5.28 o
  -6  -1   5       92.96       88.30      7.93 o
  -5  -1   5        9.57      412.69     26.92 o
  -4  -1   5       45.82      139.77      6.78 o
  -3  -1   5      246.34      223.55      8.14 o
  -2  -1   5      433.31      660.32     19.81 o
  -1  -1   5        4.65      277.31     25.59 o
   0  -1   5     2368.71     2732.47     74.04 o
   1  -1   5      384.38      450.99     25.79 o
   2  -1   5      192.98      200.92      5.94 o
   3  -1   5      370.97      421.73     10.91 o
   4  -1   5      253.95      254.26      9.47 o
   5  -1   5       51.95       55.77      4.73 o
   6  -1   5      136.01      144.06      6.21 o
  -9   0   5        1.30        5.69      6.55 o
  -8   0   5        1.39        9.44      5.60 o
  -7   0   5      912.17      861.66     28.68 o
  -6   0   5      267.80      268.26      7.74 o
  -5   0   5      200.80      183.60      7.44 o
  -4   0   5      636.68      603.61     11.83 o
  -3   0   5      985.36      907.63     14.07 o
  -2   0   5     1086.84     1008.19     36.17 o
  -1   0   5     3617.77     3810.50     29.70 o
   0   0   5     1390.71     1327.77     37.05 o
   1   0   5      374.16      369.47      7.93 o
   2   0   5      913.32      873.72     29.09 o
   3   0   5      825.65      811.97     22.08 o
   4   0   5      205.43      218.64      5.40 o
   5   0   5      320.83      317.89      9.11 o
   6   0   5        5.86       13.39      4.32 o
  -9   1   5       32.10       34.43      5.41 o
  -8   1   5       13.44       17.29      5.02 o
  -7   1   5      128.02      151.33      8.45 o
  -6   1   5      219.48      222.63      7.38 o
  -5   1   5      256.97      243.74      8.94 o
  -4   1   5      294.96      310.40     13.29 o
  -3   1   5     1011.82     1091.47     40.90 o
  -2   1   5     1174.15     1196.85     59.11 o
  -1   1   5      592.87      588.80     16.68 o
   0   1   5     1333.66     1276.88     12.73 o
   1   1   5     1048.67     1030.72     21.85 o
   2   1   5       43.35       42.90      3.79 o
   3   1   5      139.96      142.73      6.39 o
   4   1   5       88.40       92.66      4.43 o
   5   1   5      131.17      142.97      5.55 o
   6   1   5       26.25       23.46      6.23 o
  -9   2   5        1.55        4.26      4.63 o
  -8   2   5       35.14       32.89      5.25 o
  -7   2   5        1.12        6.06      5.18 o
  -6   2   5       22.92       25.13      4.94 o
  -5   2   5       76.75       82.29      4.93 o
  -4   2   5      415.52      430.41     16.28 o
  -3   2   5      147.46      133.41      8.17 o
  -2   2   5      124.17      123.94      5.19 o
  -1   2   5       14.72       10.55      5.19 o
   0   2   5        2.96        5.11      4.61 o
   1   2   5       55.61       66.82      6.85 o
   2   2   5       83.26       92.78      4.87 o
   3   2   5      156.89      146.86      6.55 o
   4   2   5        7.30        6.78      4.73 o
   5   2   5        0.56        2.89      3.79 o
  -9   3   5       25.04       19.56      5.83 o
  -8   3   5       16.35       21.40      6.14 o
  -7   3   5       24.32       24.71      5.28 o
  -6   3   5        2.12       23.61      8.34 o
  -5   3   5      382.84      373.58      8.13 o
  -4   3   5        9.83       19.75      7.13 o
  -3   3   5       68.85       61.58      4.83 o
  -2   3   5      732.41      732.80      8.55 o
  -1   3   5      203.32      213.63      6.88 o
   0   3   5      268.66      282.72     10.38 o
   1   3   5     2197.68     2364.55    141.18 o
   2   3   5        8.94       11.78      4.26 o
   3   3   5       31.51       34.83      5.58 o
   4   3   5      116.21      105.35      8.47 o
  -8   4   5       59.37       58.74      6.49 o
  -7   4   5       12.41       12.49      6.23 o
  -6   4   5      111.90      108.19      6.46 o
  -5   4   5       76.38       90.74      6.40 o
  -4   4   5      579.70      564.10      8.35 o
  -3   4   5      185.09      165.46      6.34 o
  -2   4   5      424.78      399.12     14.29 o
  -1   4   5      315.26      294.84     13.59 o
   0   4   5      260.23      248.67     17.27 o
   1   4   5      607.52      654.68     21.09 o
   2   4   5       25.44       31.60      4.86 o
   3   4   5        1.58        4.75      5.39 o
   4   4   5      121.78      117.07      5.71 o
  -8   5   5      103.63      110.32      7.11 o
  -7   5   5       10.78        9.46      5.11 o
  -6   5   5      101.13      118.34      6.81 o
  -5   5   5       61.60       72.63      7.69 o
  -4   5   5      441.71      451.83     14.99 o
  -3   5   5       52.72       61.71      5.55 o
  -2   5   5      126.63      126.72      5.06 o
  -1   5   5       58.76       86.47      5.32 o
   0   5   5       10.95       17.59      4.99 o
   1   5   5        0.44        4.35      5.94 o
   2   5   5       49.94       55.96      6.40 o
   3   5   5        0.11        8.55      4.94 o
  -7   6   5       31.28       30.42      5.61 o
  -6   6   5        1.26       -6.90      6.96 o
  -5   6   5        8.41        7.14      5.28 o
  -4   6   5       17.82       28.96      5.35 o
  -3   6   5       80.41       64.98      5.17 o
  -2   6   5       27.55       29.97      4.90 o
  -1   6   5       11.37       18.81      4.62 o
   0   6   5        0.28        8.28      6.13 o
   1   6   5       79.71       64.78      7.73 o
   2   6   5        1.39       11.50      6.24 o
  -7   7   5        2.64        1.63      6.44 o
  -6   7   5        5.42       -2.98      7.85 o
  -5   7   5        4.91       14.55      7.49 o
  -4   7   5      259.63      241.48      7.81 o
  -3   7   5       62.04       63.13      5.78 o
  -2   7   5       19.33       18.35      5.31 o
  -1   7   5       61.96       52.50      5.45 o
   0   7   5       23.14       23.58      7.59 o
   1   7   5       13.41        4.58      7.96 o
  -5   8   5       14.27       16.08      5.33 o
  -4   8   5       11.02       10.94      5.10 o
  -3   8   5       52.05       56.92      5.23 o
  -2   8   5       16.19       19.47      6.04 o
  -2 -12   6       16.14       14.25     12.20 o
  -1 -12   6       38.73       50.90     16.22 o
   0 -12   6       44.79       43.81     11.67 o
   2 -12   6       69.96       65.78      6.83 o
   3 -12   6       72.36       72.11      7.13 o
  -3 -11   6       36.57       33.30      7.76 o
  -2 -11   6        7.93       10.95      8.24 o
  -1 -11   6      302.11      291.30     18.18 o
   0 -11   6        0.61       -0.41     14.27 o
   1 -11   6      129.50      109.89      8.19 o
   2 -11   6        7.18        7.94      7.49 o
   3 -11   6        0.22        1.05      4.93 o
   4 -11   6        1.11        2.49      6.26 o
  -4 -10   6        3.60       22.36     14.77 o
  -3 -10   6        6.58       16.82      7.42 o
  -2 -10   6      134.97      150.07      9.16 o
  -1 -10   6        3.13       47.00     11.09 o
   0 -10   6       10.68       11.06      7.80 o
   1 -10   6      321.91      304.04     12.54 o
   2 -10   6      387.34      403.80     16.85 o
   3 -10   6        4.83        7.01      6.52 o
   4 -10   6       83.97       79.63      5.71 o
   5 -10   6        7.42       14.42      8.54 o
  -5  -9   6      104.29      111.76     11.81 o
  -4  -9   6       82.02       72.84      7.05 o
  -3  -9   6      148.33      158.69      8.26 o
  -2  -9   6       75.32       62.96      6.94 o
  -1  -9   6      638.60      640.73     13.19 o
   0  -9   6      335.50      362.51     11.11 o
   1  -9   6      612.09      578.22     10.25 o
   2  -9   6      594.08      583.92      9.87 o
   3  -9   6      268.76      293.81      7.99 o
   4  -9   6      324.93      309.85      8.12 o
   5  -9   6      129.23      129.05      9.04 o
   6  -9   6      147.57      127.12      8.58 o
  -6  -8   6      152.77      156.32     15.46 o
  -5  -8   6      147.86      139.67      8.69 o
  -4  -8   6       24.32       38.82      7.45 o
  -3  -8   6      202.31      196.78      8.66 o
  -2  -8   6      298.31      317.76     15.31 o
  -1  -8   6      371.62      398.51     23.27 o
   0  -8   6      588.55      628.40     18.70 o
   1  -8   6      582.95      644.59     12.06 o
   2  -8   6       59.36       64.99      6.16 o
   3  -8   6      359.46      377.42     11.70 o
   4  -8   6      352.82      355.43      9.13 o
   5  -8   6       71.45       70.33      8.43 o
   6  -8   6        7.12       10.43      6.45 o
  -7  -7   6        2.61        7.67      8.22 o
  -6  -7   6       29.69       28.67     14.02 o
  -5  -7   6       14.53       11.57      6.20 o
  -4  -7   6       57.41       54.31      7.65 o
  -3  -7   6       24.90       27.19      8.05 o
  -2  -7   6       48.66       49.70      7.84 o
  -1  -7   6       99.16      105.49      8.69 o
   0  -7   6      100.81      121.41      8.13 o
   1  -7   6        1.49        0.91      4.99 o
   2  -7   6       24.27       28.67      6.44 o
   3  -7   6      258.63      280.72      7.94 o
   4  -7   6      114.14      128.45      6.76 o
   5  -7   6        1.45        5.24      7.75 o
   6  -7   6       21.03       21.11      7.28 o
  -7  -6   6        3.51        4.91      6.97 o
  -6  -6   6        0.35        1.81      5.44 o
  -5  -6   6       11.68       14.89      5.16 o
  -4  -6   6       30.16       33.64      5.54 o
  -3  -6   6       15.74       20.02      7.06 o
  -2  -6   6       55.45       57.28      7.64 o
  -1  -6   6      957.04     1038.76     19.51 o
   0  -6   6       27.06       25.88      6.74 o
   1  -6   6      385.77      433.97     20.97 o
   2  -6   6      802.76      837.54     56.05 o
   3  -6   6     1579.27     1726.59     78.69 o
   4  -6   6      191.59      206.40      7.38 o
   5  -6   6      120.89      134.45     20.18 o
   6  -6   6        5.99        4.66      7.60 o
  -8  -5   6        5.61       10.84      7.36 o
  -7  -5   6       21.74       30.05      8.43 o
  -6  -5   6      282.78      276.54      8.74 o
  -5  -5   6       34.14       38.72      7.78 o
  -4  -5   6      972.91      894.14     10.26 o
  -3  -5   6      705.61      699.35     17.54 o
  -2  -5   6      595.79      559.47     10.89 o
  -1  -5   6     1907.89     1810.17     23.81 o
   0  -5   6     2888.04     2860.67     23.30 o
   1  -5   6     1190.08     1156.80     30.25 o
   2  -5   6     2217.67     2304.64     33.97 o
   3  -5   6      403.90      392.94      8.05 o
   4  -5   6        8.22       11.79      6.80 o
   5  -5   6      595.10      609.86     31.60 o
   6  -5   6       34.23       50.39      8.22 o
  -8  -4   6        0.94       -5.83      7.28 o
  -7  -4   6       41.11       48.80      6.59 o
  -6  -4   6      132.69      112.31      7.96 o
  -5  -4   6      293.19      278.17      7.63 o
  -4  -4   6      805.05      957.23     49.36 o
  -3  -4   6      719.58     1009.09     32.43 o
  -2  -4   6     2779.77     2781.44    103.46 o
  -1  -4   6      171.21      193.27     14.28 o
   0  -4   6     1226.30     1248.69     34.60 o
   1  -4   6      534.95      544.82     12.28 o
   2  -4   6     1023.44     1045.40     24.07 o
   3  -4   6       45.98       74.94      5.32 o
   4  -4   6        1.45       14.24      5.29 o
   5  -4   6      502.66      503.42     26.78 o
   6  -4   6      106.75      121.07      8.59 o
  -8  -3   6       16.63       22.86      5.52 o
  -7  -3   6      141.38      112.47      5.78 o
  -6  -3   6       14.82       23.08      5.16 o
  -5  -3   6        0.50        7.87      5.24 o
  -4  -3   6       57.69       57.00      6.27 o
  -3  -3   6      156.76      160.05      6.26 o
  -2  -3   6        4.70        8.20      4.92 o
  -1  -3   6      753.16      776.92     11.81 o
   0  -3   6      103.04      105.53      6.67 o
   1  -3   6      205.39      199.29      6.42 o
   2  -3   6       37.23       45.51      4.40 o
   3  -3   6       67.03       68.67      4.48 o
   4  -3   6       37.72       41.21      5.45 o
   5  -3   6      192.23      187.19      5.75 o
   6  -3   6        2.35       12.27      4.80 o
  -9  -2   6       16.43        7.54      5.04 o
  -8  -2   6      138.16      139.98      5.31 o
  -7  -2   6        1.69       57.36     15.61 o
  -6  -2   6       39.96      117.53     17.83 o
  -5  -2   6       25.71       22.59      7.15 o
  -4  -2   6      461.12      456.85      8.80 o
  -3  -2   6      396.28      407.99     27.19 o
  -2  -2   6     2522.66     2785.10     28.93 o
  -1  -2   6      413.11      399.48     12.56 o
   0  -2   6     1267.66     1221.18     13.44 o
   1  -2   6     1063.21     1090.49     10.77 o
   2  -2   6      846.46      846.37      9.24 o
   3  -2   6      575.87      599.88     12.97 o
   4  -2   6      429.31      421.15     16.84 o
   5  -2   6      312.11      300.07      9.37 o
   6  -2   6      189.76      186.42      6.30 o
  -9  -1   6       86.08       96.53      9.63 o
  -8  -1   6      205.84      199.26      9.44 o
  -7  -1   6        8.06        4.85      4.56 o
  -6  -1   6      104.40       92.81      7.12 o
  -5  -1   6      385.53      344.11     15.77 o
  -4  -1   6      307.30      267.77      8.68 o
  -3  -1   6     1129.10     1054.96     15.15 o
  -2  -1   6     3184.56     3376.24     24.44 o
  -1  -1   6       84.67       77.35     11.91 o
   0  -1   6      537.92      482.17     14.25 o
   1  -1   6     1672.35     1704.70     31.73 o
   2  -1   6      650.24      635.79     10.13 o
   3  -1   6      357.40      332.68      9.75 o
   4  -1   6      266.41      264.70     10.02 o
   5  -1   6        6.51        2.80      5.28 o
   6  -1   6      120.10      117.06      4.93 o
  -9   0   6       36.56       29.21      5.39 o
  -8   0   6        7.73       12.36      6.48 o
  -7   0   6      186.74      184.05      8.54 o
  -6   0   6       46.89       39.54      5.38 o
  -5   0   6      398.05      424.63      7.34 o
  -4   0   6      572.98      694.47     13.37 o
  -3   0   6      143.80      161.52      7.18 o
  -2   0   6      339.87      344.30     20.12 o
  -1   0   6     1830.51     1921.24     99.99 o
   0   0   6       11.31       24.89      4.31 o
   1   0   6        1.31       10.22      5.01 o
   2   0   6       85.45       79.99      4.93 o
   3   0   6      107.81       93.76      4.77 o
   4   0   6       62.74       63.64      6.34 o
   5   0   6       14.79       12.25      5.40 o
  -9   1   6       13.05       12.48      5.18 o
  -8   1   6       64.79       83.65      8.27 o
  -7   1   6        0.45        8.13      5.06 o
  -6   1   6      214.67      220.41      7.32 o
  -5   1   6       37.13       36.40      5.69 o
  -4   1   6        3.58        4.01      5.05 o
  -3   1   6       37.85       47.78      6.41 o
  -2   1   6      262.28      279.29      7.90 o
  -1   1   6        4.68        7.63      5.18 o
   0   1   6      266.87      290.50      7.39 o
   1   1   6      222.37      243.96     10.71 o
   2   1   6      238.48      241.61     10.26 o
   3   1   6        8.60        7.07      4.04 o
   4   1   6      120.08      116.89      5.88 o
   5   1   6        3.61        5.84      5.38 o
  -9   2   6        3.38        2.45      5.67 o
  -8   2   6       22.95       21.69      6.68 o
  -7   2   6      459.99      460.95     11.07 o
  -6   2   6        4.25       10.62      6.14 o
  -5   2   6      132.75      136.05      6.35 o
  -4   2   6      522.11      509.15     22.81 o
  -3   2   6      329.35      357.45     19.34 o
  -2   2   6      410.46      437.46      6.79 o
  -1   2   6     2967.43     2995.20    189.52 o
   0   2   6      258.48      259.65      9.47 o
   1   2   6       10.33        7.65      3.69 o
   2   2   6      407.64      397.70     17.78 o
   3   2   6      179.48      167.97      6.26 o
   4   2   6       88.23       86.40      9.23 o
  -8   3   6        2.08        4.20      6.29 o
  -7   3   6       46.32       53.06      6.46 o
  -6   3   6      160.92      152.93      5.64 o
  -5   3   6      310.35      321.93      9.45 o
  -4   3   6      278.33      284.07     11.72 o
  -3   3   6      433.56      458.11     13.90 o
  -2   3   6       86.28       83.21      5.11 o
  -1   3   6     1644.62     1650.75     48.56 o
   0   3   6        4.11        6.36      5.06 o
   1   3   6        2.82        7.51      4.01 o
   2   3   6      284.37      297.45     12.25 o
   3   3   6      203.27      216.59      7.24 o
   4   3   6        8.18       10.31      5.59 o
  -8   4   6       43.57       39.24      5.96 o
  -7   4   6        0.51        6.03      5.13 o
  -6   4   6      119.17      120.46      5.95 o
  -5   4   6       24.12       36.31      7.62 o
  -4   4   6        8.21       21.13      6.81 o
  -3   4   6       65.62       83.14      5.84 o
  -2   4   6       28.56       47.52      5.92 o
  -1   4   6        6.07       17.03      3.96 o
   0   4   6       11.25       12.27      4.90 o
   1   4   6        4.46        8.63      6.08 o
   2   4   6        6.59        5.26      5.21 o
   3   4   6        6.61       15.33      6.44 o
  -8   5   6        7.93        5.15     11.18 o
  -7   5   6        0.54        4.53      6.27 o
  -6   5   6       18.11       19.23      7.61 o
  -5   5   6      151.33      130.59      7.05 o
  -4   5   6       31.40       28.16      6.15 o
  -3   5   6        1.78       -1.95      4.49 o
  -2   5   6        1.05        2.98      3.92 o
  -1   5   6      209.31      213.79     12.92 o
   0   5   6       21.89       25.36      5.53 o
   1   5   6        4.60       13.03      7.21 o
   2   5   6       37.03       31.74      5.07 o
  -7   6   6        0.98        4.79     11.17 o
  -6   6   6       58.39       55.04      7.88 o
  -5   6   6      157.64      153.14      8.98 o
  -4   6   6       20.55       22.50      5.03 o
  -3   6   6       19.46       19.65      4.29 o
  -2   6   6       43.49       47.28      5.22 o
  -1   6   6       43.88       41.21      4.81 o
   0   6   6      134.62      136.56      9.94 o
  -5   7   6        0.70        0.92      5.64 o
  -4   7   6       89.12      104.47      6.38 o
  -3   7   6       47.33       47.96      4.71 o
  -2   7   6       11.94       13.51      4.77 o
  -1   7   6        5.55        6.19      6.14 o
  -2 -12   7        1.23        0.71     10.16 o
  -1 -12   7        4.06        5.35      9.45 o
   0 -12   7       10.66        8.56      9.57 o
   1 -12   7       18.31       15.84      7.80 o
   2 -12   7        1.97        3.29      7.80 o
   3 -12   7       60.21       59.01      6.77 o
  -3 -11   7        9.99       32.89     11.53 o
  -2 -11   7        4.94       14.46     10.78 o
  -1 -11   7       32.14       34.70      8.40 o
   0 -11   7      391.45      419.06     13.53 o
   1 -11   7       79.04       82.10      7.42 o
   2 -11   7       20.01       23.54      7.24 o
   3 -11   7       45.26       49.28      6.00 o
   4 -11   7      142.95      136.36      6.47 o
  -4 -10   7       95.23       85.63      8.50 o
  -3 -10   7       74.27       78.13      8.55 o
  -2 -10   7      220.65      238.35     16.77 o
  -1 -10   7      307.08      308.28     28.79 o
   0 -10   7      226.42      249.42      9.72 o
   1 -10   7       99.88      113.82      7.05 o
   2 -10   7      572.27      584.33     15.50 o
   3 -10   7       29.72       28.00      6.35 o
   4 -10   7      152.24      144.98      6.93 o
   5 -10   7      219.36      222.99     22.33 o
  -5  -9   7        4.97        7.36      6.38 o
  -4  -9   7       84.05       73.60      6.84 o
  -3  -9   7      285.62      285.99     10.14 o
  -2  -9   7      145.64      132.38      9.20 o
  -1  -9   7      458.09      526.50     23.75 o
   0  -9   7      109.21      106.98      8.39 o
   1  -9   7       35.02       39.91      5.95 o
   2  -9   7      412.10      413.43     21.42 o
   3  -9   7      176.57      184.88      6.83 o
   4  -9   7        2.87        7.93      5.76 o
   5  -9   7       20.41       33.20      7.93 o
  -6  -8   7        0.10        9.07      7.37 o
  -5  -8   7       18.76       13.26      5.26 o
  -4  -8   7       38.14       41.15      5.32 o
  -3  -8   7        7.95        9.48      7.44 o
  -2  -8   7        1.63        4.75      7.75 o
  -1  -8   7       12.01       12.98      8.35 o
   0  -8   7        1.66        4.86      6.97 o
   1  -8   7      169.39      164.23      8.68 o
   2  -8   7      629.63      641.05     12.09 o
   3  -8   7        1.54        1.64      6.00 o
   4  -8   7       58.83       58.54      6.25 o
   5  -8   7       99.87      104.25      8.49 o
  -7  -7   7       12.78       26.49      5.54 o
  -6  -7   7       69.15       74.08      8.58 o
  -5  -7   7        1.48        3.53      5.12 o
  -4  -7   7        5.74       14.85      6.42 o
  -3  -7   7      887.49      979.23     13.21 o
  -2  -7   7      200.67      187.15      8.05 o
  -1  -7   7      555.09      585.52     15.61 o
   0  -7   7      907.99      916.53     16.16 o
   1  -7   7     1824.70     1791.87     73.10 o
   2  -7   7      955.72     1029.47     84.93 o
   3  -7   7      270.90      279.92      7.64 o
   4  -7   7      170.44      172.74     10.75 o
   5  -7   7      212.22      218.37      8.80 o
   6  -7   7      239.13      220.99     13.00 o
  -7  -6   7        3.49        5.69      5.97 o
  -6  -6   7      118.84      139.90      8.82 o
  -5  -6   7      310.62      302.72     11.98 o
  -4  -6   7       18.57       17.86      7.66 o
  -3  -6   7      850.00      832.55     39.30 o
  -2  -6   7      741.74      749.79     38.30 o
  -1  -6   7     1144.13     1226.43     19.68 o
   0  -6   7     1349.58     1401.10     16.98 o
   1  -6   7      673.08      688.60      9.08 o
   2  -6   7       59.39       57.64      6.36 o
   3  -6   7      882.82      920.16     10.54 o
   4  -6   7      184.91      175.19      6.80 o
   5  -6   7      138.03      142.31      6.89 o
   6  -6   7       97.57      106.95      7.23 o
  -8  -5   7       71.54       65.92      6.30 o
  -7  -5   7        7.93       18.01      7.12 o
  -6  -5   7      197.11      193.21      6.08 o
  -5  -5   7      204.51      314.54      7.32 o
  -4  -5   7      718.13      706.52      9.50 o
  -3  -5   7       71.59       78.33      5.71 o
  -2  -5   7      172.13      336.20     16.01 o
  -1  -5   7      147.08      216.16     34.93 o
   0  -5   7      433.69      450.88      7.46 o
   1  -5   7        1.11       95.74     24.65 o
   2  -5   7      534.87      560.35      7.45 o
   3  -5   7      490.67      496.38      8.34 o
   4  -5   7       60.71       66.40      7.06 o
   5  -5   7       22.55       18.95      7.74 o
   6  -5   7       16.56       18.63      6.60 o
  -8  -4   7       10.69       19.91      7.24 o
  -7  -4   7       27.23       37.11      5.69 o
  -6  -4   7       38.88       32.87      6.46 o
  -5  -4   7        4.90        9.08      6.10 o
  -4  -4   7      138.08      150.59     15.05 o
  -3  -4   7      746.07      704.91     14.55 o
  -2  -4   7      104.90       99.64      7.98 o
  -1  -4   7      324.76      297.85     10.98 o
   0  -4   7      113.10      100.65      5.76 o
   1  -4   7      202.97      217.18      7.16 o
   2  -4   7      106.75      110.41      5.18 o
   3  -4   7      438.97      455.56      6.42 o
   4  -4   7      108.00      110.20      4.79 o
   5  -4   7       81.68       83.86      5.81 o
   6  -4   7       95.36       77.41      6.28 o
  -8  -3   7       17.29       32.81      5.37 o
  -7  -3   7       48.44       55.68      5.37 o
  -6  -3   7       82.87       83.12      5.44 o
  -5  -3   7      517.37      456.97     11.29 o
  -4  -3   7     1352.06     1407.82    124.09 o
  -3  -3   7      568.62      626.16     10.68 o
  -2  -3   7      524.67      519.93     15.07 o
  -1  -3   7     1997.64     2030.19     31.43 o
   0  -3   7      922.18      895.61     11.74 o
   1  -3   7     1114.26     1148.58     29.13 o
   2  -3   7      746.60      753.92     17.21 o
   3  -3   7      682.62      672.46     34.18 o
   4  -3   7      273.26      273.90      9.04 o
   5  -3   7      221.75      212.99     10.43 o
  -8  -2   7       12.93       13.00      4.84 o
  -7  -2   7       50.61       49.97      6.62 o
  -6  -2   7      204.24      199.44      8.37 o
  -5  -2   7      136.24      133.48     16.42 o
  -4  -2   7     2105.97     2038.32    121.37 o
  -3  -2   7      340.58      316.72      7.27 o
  -2  -2   7      154.37      124.01      6.67 o
  -1  -2   7     1260.86     1267.55     25.47 o
   0  -2   7     1601.01     1605.26     24.88 o
   1  -2   7      420.97      390.71     11.52 o
   2  -2   7      558.31      549.54      9.11 o
   3  -2   7       42.69       48.41      5.66 o
   4  -2   7       85.98       90.51      6.06 o
   5  -2   7      120.06      114.09      6.15 o
  -9  -1   7        0.27        4.54      6.99 o
  -8  -1   7       18.02       10.39      5.72 o
  -7  -1   7       18.74       16.88      7.77 o
  -6  -1   7      101.21      176.51     22.66 o
  -5  -1   7       16.90       18.60      5.48 o
  -4  -1   7        4.70        6.30      4.64 o
  -3  -1   7      443.76      425.00     16.13 o
  -2  -1   7       68.66       70.72      7.66 o
  -1  -1   7      350.05      353.58     10.43 o
   0  -1   7        1.43       15.29      5.12 o
   1  -1   7       68.96       51.69      4.43 o
   2  -1   7       72.26       82.57      5.47 o
   3  -1   7      248.01      235.74      6.89 o
   4  -1   7       81.67       76.65      5.07 o
   5  -1   7       44.21       41.46      6.32 o
  -9   0   7        7.36        4.37      6.00 o
  -8   0   7       14.77        9.64      6.66 o
  -7   0   7       30.63       23.01      5.80 o
  -6   0   7       42.19       51.16      6.68 o
  -5   0   7        0.87        6.24      4.99 o
  -4   0   7      207.28      188.91      6.15 o
  -3   0   7      110.11      106.35      8.84 o
  -2   0   7      785.98      754.75      9.72 o
  -1   0   7      261.95      280.62     15.58 o
   0   0   7      874.07      871.63     29.19 o
   1   0   7      159.72      160.61      5.44 o
   2   0   7      185.20      180.14      5.37 o
   3   0   7      294.29      302.71     11.03 o
   4   0   7       52.35       46.06      6.41 o
  -8   1   7       25.57       29.49      6.07 o
  -7   1   7       51.62       67.65      5.59 o
  -6   1   7      131.18      131.73      9.42 o
  -5   1   7       95.48       93.50      6.73 o
  -4   1   7      573.14      602.60     26.84 o
  -3   1   7     1065.74      989.61     11.74 o
  -2   1   7     1120.95     1140.05     44.45 o
  -1   1   7       15.16       34.47      4.33 o
   0   1   7      335.69      320.94      6.84 o
   1   1   7      357.04      382.43     17.33 o
   2   1   7      341.56      345.97      9.59 o
   3   1   7       34.03       35.07      4.32 o
   4   1   7      160.79      157.31      6.36 o
  -8   2   7        0.66        1.33      6.23 o
  -7   2   7      274.51      267.49      6.83 o
  -6   2   7      279.52      306.55      9.41 o
  -5   2   7       67.28       73.18      7.91 o
  -4   2   7       55.79       59.48      6.55 o
  -3   2   7     1313.52     1320.54     13.65 o
  -2   2   7        4.12        5.01      5.17 o
  -1   2   7       48.14       52.15      4.41 o
   0   2   7      433.62      411.99     11.09 o
   1   2   7      111.08      111.85      5.60 o
   2   2   7       65.95       68.27      5.02 o
   3   2   7       17.59       17.94      5.49 o
  -8   3   7        6.10        7.51      5.64 o
  -7   3   7        4.53        7.63      6.26 o
  -6   3   7        1.31       11.50      5.46 o
  -5   3   7      119.83      134.90      7.15 o
  -4   3   7      173.68      205.64     15.63 o
  -3   3   7        1.86       17.09      5.35 o
  -2   3   7        2.76        5.32      3.57 o
  -1   3   7        0.14        0.83      4.36 o
   0   3   7        1.33       15.02      5.21 o
   1   3   7        0.66        3.63      4.59 o
   2   3   7       32.82       37.34      4.54 o
  -7   4   7      114.32      101.50      7.42 o
  -6   4   7      180.14      163.73     11.75 o
  -5   4   7        1.86        6.68      6.21 o
  -4   4   7       31.61       29.34      6.27 o
  -3   4   7      277.02      274.43     19.82 o
  -2   4   7       80.14       72.04      4.94 o
  -1   4   7       50.43       50.85      5.20 o
   0   4   7      145.68      150.28      5.70 o
   1   4   7       63.11       69.46      4.83 o
   2   4   7       75.56       69.01      8.93 o
  -7   5   7      100.22      101.00      8.62 o
  -6   5   7       26.76       31.18      7.74 o
  -5   5   7       13.50       16.22      7.75 o
  -4   5   7       11.35       22.82      6.47 o
  -3   5   7      141.91      150.51      7.78 o
  -2   5   7      101.20      122.91      6.83 o
  -1   5   7      136.83      144.09      5.89 o
   0   5   7       11.35        6.48      4.72 o
  -5   6   7       84.01       88.98      7.10 o
  -4   6   7        0.64        2.01      4.95 o
  -3   6   7        0.27        1.97      4.66 o
  -2   6   7       91.10      104.88      5.60 o
  -1   6   7        4.12        6.16     10.98 o
  -1 -12   8      258.88      267.57     13.88 o
   0 -12   8        6.51       13.44      9.10 o
   1 -12   8       94.15       88.96      7.37 o
   2 -12   8      120.54      113.12      6.67 o
  -3 -11   8      122.36       99.33      8.67 o
  -2 -11   8       65.33       65.60     11.89 o
  -1 -11   8        6.16        5.74      8.54 o
   0 -11   8      361.21      378.12     11.34 o
   1 -11   8       75.47       73.94      6.75 o
   2 -11   8       48.43       52.78      6.99 o
   3 -11   8      276.54      259.99      7.40 o
  -4 -10   8       36.86       35.19      5.68 o
  -3 -10   8       38.62       43.36      8.31 o
  -2 -10   8       81.87       77.83     11.99 o
  -1 -10   8       31.60       31.31      8.83 o
   0 -10   8       61.48       84.10      8.36 o
   1 -10   8       66.23       66.45      6.68 o
   2 -10   8        7.37        8.35      6.30 o
   3 -10   8       21.12       26.64      5.42 o
   4 -10   8       14.32       20.99      5.69 o
  -5  -9   8        0.89        0.19      7.55 o
  -4  -9   8        1.23        4.32      4.99 o
  -3  -9   8        0.47        6.32      6.27 o
  -2  -9   8       21.48       23.10      9.63 o
  -1  -9   8       58.54       63.99      6.96 o
   0  -9   8      506.91      502.20     22.98 o
   1  -9   8      124.38      118.87      5.62 o
   2  -9   8       54.83       55.71      6.26 o
   3  -9   8      135.70      132.62      5.38 o
   4  -9   8      299.55      305.70     13.32 o
   5  -9   8       12.65       15.38      7.89 o
  -6  -8   8        0.95       -3.26      8.23 o
  -5  -8   8      159.54      157.55     12.66 o
  -4  -8   8      364.77      386.42      9.64 o
  -3  -8   8      178.28      193.56      9.44 o
  -2  -8   8      460.67      482.40     14.62 o
  -1  -8   8     1136.82     1306.31     32.11 o
   0  -8   8     1038.30     1084.49     42.22 o
   1  -8   8       87.59       88.69      6.13 o
   2  -8   8      507.29      504.17      8.56 o
   3  -8   8      139.67      151.48      6.32 o
   4  -8   8      328.17      327.94     17.80 o
   5  -8   8       73.39       55.87      6.95 o
  -7  -7   8       81.05       88.61      8.35 o
  -6  -7   8       21.03       18.05      6.69 o
  -5  -7   8      268.31      250.67      7.87 o
  -4  -7   8      119.59      109.77     16.06 o
  -3  -7   8      811.41      827.34     11.32 o
  -2  -7   8      831.96      886.94     17.59 o
  -1  -7   8      355.47      387.03     13.93 o
   0  -7   8       13.67       22.05      6.90 o
   1  -7   8      229.41      232.47      7.08 o
   2  -7   8      500.42      486.21     21.98 o
   3  -7   8      226.07      233.18      9.02 o
   4  -7   8      206.35      209.83     13.27 o
   5  -7   8       16.78       24.00      6.43 o
  -7  -6   8       24.70       20.88      5.93 o
  -6  -6   8       10.39       29.25      6.32 o
  -5  -6   8      128.81      132.31     10.29 o
  -4  -6   8       80.15      110.70      6.63 o
  -3  -6   8        3.13       47.30      8.13 o
  -2  -6   8       90.93      151.44     11.59 o
  -1  -6   8        2.13       69.00      8.54 o
   0  -6   8     1212.88     1265.59     19.59 o
   1  -6   8      264.06      273.80      6.30 o
   2  -6   8        8.32       11.79     10.51 o
   3  -6   8       70.19       75.92      5.92 o
   4  -6   8        9.24       12.54      5.03 o
   5  -6   8       42.61       37.44      6.85 o
  -8  -5   8        4.48       21.86     10.31 o
  -7  -5   8        0.15        5.08      8.36 o
  -6  -5   8        2.65       12.70      7.09 o
  -5  -5   8      267.91      245.97     15.36 o
  -4  -5   8      127.16      140.27      8.21 o
  -3  -5   8      325.60      281.84      7.77 o
  -2  -5   8      541.23      515.29     23.56 o
  -1  -5   8      136.96      120.09      6.69 o
   0  -5   8      755.25      721.92     10.45 o
   1  -5   8      434.90      469.12     27.13 o
   2  -5   8      582.95      600.12     15.00 o
   3  -5   8      587.34      600.07      7.31 o
   4  -5   8      324.70      312.42      6.35 o
   5  -5   8      151.12      152.62      8.66 o
  -8  -4   8        1.49        3.68      6.12 o
  -7  -4   8      141.37      132.01      7.26 o
  -6  -4   8      215.80      204.28     10.44 o
  -5  -4   8      482.44      494.51     18.09 o
  -4  -4   8       22.51       54.70     11.19 o
  -3  -4   8      689.99      659.70     27.80 o
  -2  -4   8      863.06      864.53     12.17 o
  -1  -4   8      663.87      645.99     10.13 o
   0  -4   8      709.66      690.83     23.66 o
   1  -4   8     1090.31     1117.25     12.11 o
   2  -4   8      231.75      224.00      6.83 o
   3  -4   8      472.41      487.94      8.02 o
   4  -4   8      320.33      318.33     17.78 o
   5  -4   8       54.77       57.37      7.40 o
  -8  -3   8       30.28       43.03      6.76 o
  -7  -3   8       64.31       46.83      4.99 o
  -6  -3   8      424.67      409.36     12.08 o
  -5  -3   8      335.51      336.21     14.87 o
  -4  -3   8       25.82       21.79      5.13 o
  -3  -3   8      357.99      361.03     12.97 o
  -2  -3   8      742.36      796.10     22.01 o
  -1  -3   8      515.03      476.44      7.61 o
   0  -3   8      168.42      164.47      5.59 o
   1  -3   8       93.18       91.07      5.74 o
   2  -3   8        9.17       10.04      4.83 o
   3  -3   8       49.02       42.21      6.27 o
   4  -3   8       47.19       41.62      5.76 o
   5  -3   8       19.37       16.57      6.51 o
  -8  -2   8       15.23       12.19      6.24 o
  -7  -2   8        0.08        3.36      5.84 o
  -6  -2   8        2.87       21.93      7.02 o
  -5  -2   8        5.65       14.79      6.28 o
  -4  -2   8      131.13      120.16      5.71 o
  -3  -2   8      156.61      150.00      6.09 o
  -2  -2   8      134.06      185.25     16.17 o
  -1  -2   8       10.04       11.18      5.13 o
   0  -2   8       14.02       21.62      5.61 o
   1  -2   8      647.08      656.77     11.01 o
   2  -2   8       23.90       18.71      5.41 o
   3  -2   8       29.15       48.02      5.53 o
   4  -2   8      178.40      169.07     11.20 o
  -8  -1   8        6.51       10.78      6.00 o
  -7  -1   8       71.67       72.41      5.95 o
  -6  -1   8       74.07       79.25      5.99 o
  -5  -1   8      151.46      149.71      6.95 o
  -4  -1   8      811.56      811.10     28.07 o
  -3  -1   8      450.13      489.99      9.70 o
  -2  -1   8      411.01      422.99      9.30 o
  -1  -1   8      897.58      891.78     13.87 o
   0  -1   8      236.29      235.45     11.13 o
   1  -1   8      713.03      740.57     19.51 o
   2  -1   8      142.40      143.73      4.35 o
   3  -1   8      287.45      284.29      5.64 o
   4  -1   8      220.30      203.30      7.56 o
  -8   0   8       48.88       42.26      5.84 o
  -7   0   8        1.68       12.86      6.50 o
  -6   0   8      389.79      383.70      9.91 o
  -5   0   8      317.95      333.14      7.47 o
  -4   0   8      931.34      902.76     10.91 o
  -3   0   8       61.71       63.10      7.37 o
  -2   0   8       97.05      101.47      6.37 o
  -1   0   8      453.84      442.98     11.49 o
   0   0   8      659.61      633.22     15.30 o
   1   0   8      272.55      282.62      6.28 o
   2   0   8      182.04      180.35      6.53 o
   3   0   8      167.26      170.30      6.05 o
  -8   1   8      273.62      259.06      7.65 o
  -7   1   8       10.01       16.64      5.78 o
  -6   1   8        2.64        6.55      5.25 o
  -5   1   8      430.63      462.19      9.50 o
  -4   1   8        9.91       13.38      8.43 o
  -3   1   8      349.35      321.54     16.94 o
  -2   1   8      404.98      415.62     13.94 o
  -1   1   8       32.95       32.45      5.59 o
   0   1   8       15.79       25.89      4.54 o
   1   1   8       15.66       19.44      4.43 o
   2   1   8        9.84       11.43      4.46 o
   3   1   8       18.56       18.73      4.48 o
  -8   2   8        7.25        8.43      5.37 o
  -7   2   8       81.63       84.72      6.04 o
  -6   2   8       94.41      111.67      8.14 o
  -5   2   8       15.72       15.92      7.81 o
  -4   2   8        1.03       14.58      5.93 o
  -3   2   8      107.54      114.59     19.21 o
  -2   2   8       11.61       28.50      5.88 o
  -1   2   8       11.92       33.51      4.34 o
   0   2   8      144.11      154.44      6.46 o
   1   2   8       87.64       93.03      5.19 o
   2   2   8       31.40       33.66      4.62 o
  -7   3   8        5.58        6.72      6.20 o
  -6   3   8        7.56       12.65      6.38 o
  -5   3   8      156.63      137.56      7.21 o
  -4   3   8       78.77       78.88      7.70 o
  -3   3   8       47.99       41.86      7.45 o
  -2   3   8      235.12      226.69     10.35 o
  -1   3   8       51.22       46.75      5.37 o
   0   3   8      115.94      118.72      7.04 o
   1   3   8      118.54      110.11      9.98 o
  -6   4   8       17.63       26.35      7.49 o
  -5   4   8       78.05       90.97      7.17 o
  -4   4   8      110.25      122.20      8.37 o
  -3   4   8      108.48      110.06      6.42 o
  -2   4   8       58.04       64.32      5.39 o
  -1   4   8       29.11       29.18      5.24 o
   0   4   8       23.78       30.34      5.29 o
  -5   5   8        0.34        3.69      7.97 o
  -4   5   8       24.07       26.00      6.31 o
  -3   5   8        3.19        5.86      4.69 o
  -2   5   8       85.66       79.62      4.96 o
   0 -12   9       23.60       17.53     11.62 o
  -3 -11   9       23.23       34.40     11.47 o
  -2 -11   9        0.00        7.10      8.19 o
  -1 -11   9        2.01       13.81      8.39 o
   0 -11   9        2.63        8.93      7.83 o
   1 -11   9       12.62       13.20      6.44 o
   2 -11   9       87.44       94.99     13.06 o
  -4 -10   9        9.94       15.56      7.84 o
  -3 -10   9      113.47       85.76     11.63 o
  -2 -10   9      215.48      211.92     12.52 o
  -1 -10   9      298.74      315.98     20.81 o
   0 -10   9      174.51      181.91      9.45 o
   1 -10   9      132.87      145.89     10.00 o
   2 -10   9      324.05      315.12     10.85 o
   3 -10   9      255.16      232.06      6.21 o
  -5  -9   9       60.01       59.22      6.48 o
  -4  -9   9       49.79       56.52      7.54 o
  -3  -9   9      345.00      361.74      8.79 o
  -2  -9   9      576.39      688.24     16.33 o
  -1  -9   9        7.30       14.95     10.51 o
   0  -9   9      279.94      287.18     20.90 o
   1  -9   9      299.39      326.65     17.02 o
   2  -9   9      140.06      143.84      6.04 o
   3  -9   9      167.81      166.06      7.06 o
   4  -9   9      218.37      196.98     14.80 o
  -6  -8   9        5.05        5.25      5.41 o
  -5  -8   9      114.40      118.63      7.76 o
  -4  -8   9      460.95      452.65     31.65 o
  -3  -8   9       30.41       35.20      8.54 o
  -2  -8   9       11.26       20.67     10.27 o
  -1  -8   9        4.43        5.33      7.17 o
   0  -8   9      201.85      219.31     15.33 o
   1  -8   9      144.01      145.56      6.69 o
   2  -8   9      163.14      158.10      5.87 o
   3  -8   9        7.35        9.07      5.78 o
   4  -8   9       12.43       10.84      4.87 o
  -6  -7   9       14.54       25.22      5.90 o
  -5  -7   9       74.54       85.14      8.13 o
  -4  -7   9       53.19       86.01      8.43 o
  -3  -7   9        0.20       17.73      7.33 o
  -2  -7   9      692.02      746.65     14.85 o
  -1  -7   9       16.92       14.43     10.20 o
   0  -7   9       39.44       50.88     10.24 o
   1  -7   9      296.95      316.79     16.55 o
   2  -7   9        4.66        8.29      5.18 o
   3  -7   9      163.95      161.61      6.71 o
   4  -7   9      226.15      221.87      7.29 o
  -7  -6   9       90.93       78.54      6.64 o
  -6  -6   9      118.94      131.86      9.27 o
  -5  -6   9       93.94      103.32      9.92 o
  -4  -6   9      598.37      568.04     11.04 o
  -3  -6   9       91.90      107.79     11.40 o
  -2  -6   9      746.91      748.00     14.16 o
  -1  -6   9      353.78      375.22     25.91 o
   0  -6   9      481.93      466.22     13.72 o
   1  -6   9     1246.56     1220.16     17.17 o
   2  -6   9      518.87      529.39     10.84 o
   3  -6   9      215.87      226.07      7.56 o
   4  -6   9      452.56      415.86     24.16 o
  -7  -5   9      141.14      137.08      6.97 o
  -6  -5   9       21.77       36.91      6.41 o
  -5  -5   9       44.10       58.87      5.52 o
  -4  -5   9      593.86      557.19     25.36 o
  -3  -5   9      337.36      308.18     11.67 o
  -2  -5   9      597.42      590.69     29.64 o
  -1  -5   9      922.84      936.38     26.54 o
   0  -5   9      269.34      256.04      8.83 o
   1  -5   9      445.40      448.05     14.78 o
   2  -5   9      828.35      805.17      9.36 o
   3  -5   9      125.41      122.03      6.43 o
   4  -5   9       69.15       70.38      8.46 o
  -8  -4   9       37.31       31.66     10.63 o
  -7  -4   9       58.49       51.19      7.35 o
  -6  -4   9        4.94       14.59      6.64 o
  -5  -4   9       37.78       32.62      6.32 o
  -4  -4   9       65.67       77.40      6.42 o
  -3  -4   9      107.59      110.05      8.44 o
  -2  -4   9       44.38       64.32      5.75 o
  -1  -4   9        8.69        9.95      5.48 o
   0  -4   9       17.87       14.01      4.67 o
   1  -4   9        0.04        2.33      6.11 o
   2  -4   9        6.60        2.21      4.77 o
   3  -4   9       19.53       15.90      6.43 o
   4  -4   9       70.51       71.78      6.06 o
  -8  -3   9        0.27       10.27      5.72 o
  -7  -3   9        0.60        1.48      5.30 o
  -6  -3   9        4.57        8.74      5.23 o
  -5  -3   9       19.51       23.10      7.16 o
  -4  -3   9      174.22      244.05      8.36 o
  -3  -3   9       81.30       90.32      8.88 o
  -2  -3   9       71.89       64.77      5.00 o
  -1  -3   9      607.07      638.21     30.05 o
   0  -3   9      140.15      150.77      4.78 o
   1  -3   9       58.74       83.35      5.59 o
   2  -3   9      615.43      615.80     16.86 o
   3  -3   9      142.34      143.23      6.97 o
   4  -3   9      111.33      117.57     10.45 o
  -8  -2   9       24.31       28.78      5.11 o
  -7  -2   9       41.01       43.60      5.11 o
  -6  -2   9      219.23      204.97      6.10 o
  -5  -2   9      458.77      439.97     17.03 o
  -4  -2   9       67.49       78.71      7.56 o
  -3  -2   9      379.98      363.05      8.11 o
  -2  -2   9      449.81      456.46     17.24 o
  -1  -2   9      640.54      606.27      8.06 o
   0  -2   9      123.44      136.80      5.24 o
   1  -2   9      392.30      407.64     14.09 o
   2  -2   9      533.85      525.69     26.78 o
   3  -2   9      191.22      190.47      7.71 o
  -8  -1   9       43.67       41.18      5.94 o
  -7  -1   9      218.64      197.73      6.59 o
  -6  -1   9      333.73      344.79      6.74 o
  -5  -1   9       80.00       85.86      6.71 o
  -4  -1   9       16.24       50.63      7.89 o
  -3  -1   9      250.09      271.27     10.83 o
  -2  -1   9      247.70      258.98     23.03 o
  -1  -1   9      699.41      698.81     31.63 o
   0  -1   9      118.94      131.25      6.50 o
   1  -1   9       99.78       90.55      8.39 o
   2  -1   9      111.72      100.98      5.37 o
   3  -1   9       63.80       51.75      5.84 o
  -8   0   9        8.11        7.54      6.63 o
  -7   0   9       49.86       52.52      6.43 o
  -6   0   9       35.32       39.98      5.81 o
  -5   0   9      306.59      294.00      7.59 o
  -4   0   9       38.00       35.12      5.98 o
  -3   0   9      222.21      242.29      8.34 o
  -2   0   9       19.71       20.06      5.99 o
  -1   0   9        1.14        3.20      4.31 o
   0   0   9       36.28       42.70      5.52 o
   1   0   9       30.62       32.71      5.52 o
   2   0   9       68.78       73.86      7.42 o
  -7   1   9       60.06       54.34      7.18 o
  -6   1   9       26.73       28.74      6.05 o
  -5   1   9      148.56      160.13     16.21 o
  -4   1   9        1.59        5.88      5.09 o
  -3   1   9       46.35       40.96      5.17 o
  -2   1   9      177.04      191.32      7.50 o
  -1   1   9      313.64      311.97      6.53 o
   0   1   9      179.97      188.50      5.25 o
   1   1   9       74.16       75.61      5.21 o
   2   1   9      165.59      155.37      8.27 o
  -7   2   9       28.85       23.49      5.67 o
  -6   2   9       22.88       27.63      6.69 o
  -5   2   9      104.30       97.54      8.35 o
  -4   2   9       95.71      103.25      7.76 o
  -3   2   9      102.04       92.45      6.68 o
  -2   2   9      138.28      144.43      8.65 o
  -1   2   9      155.22      145.49      4.78 o
   0   2   9      204.46      185.64      8.42 o
   1   2   9       81.91       82.10      4.82 o
  -6   3   9        6.96       12.07      7.30 o
  -5   3   9       53.95       60.06      6.48 o
  -4   3   9       55.95       61.40      8.70 o
  -3   3   9        1.47        2.91      9.38 o
  -2   3   9       19.81       17.75      4.77 o
  -1   3   9       19.02       19.64      4.58 o
  -4   4   9       50.01       40.16      6.56 o
  -3   4   9        2.71       13.13      5.29 o
  -2 -11  10      158.30      149.13     12.81 o
  -1 -11  10       78.05       84.70      9.34 o
   0 -11  10      105.35      111.27      8.63 o
   1 -11  10      258.10      243.34     17.62 o
  -4 -10  10      237.73      244.80      9.59 o
  -3 -10  10        8.84        9.40      7.58 o
  -2 -10  10       30.68       52.75     11.26 o
  -1 -10  10      334.24      306.75     11.32 o
   0 -10  10      126.59      145.64      9.98 o
   1 -10  10       88.15       83.57      7.38 o
   2 -10  10      180.80      166.77      5.74 o
  -5  -9  10       11.71       12.90      6.40 o
  -4  -9  10       24.60       20.89      7.85 o
  -3  -9  10       81.54       78.87     10.73 o
  -2  -9  10       23.51       13.87      7.35 o
  -1  -9  10       39.42       48.92     10.37 o
   0  -9  10       42.43       46.51     10.37 o
   1  -9  10        0.03       -0.87      5.64 o
   2  -9  10       56.04       63.68      5.43 o
   3  -9  10        4.22        6.89      5.29 o
  -5  -8  10        4.15        9.11      6.97 o
  -4  -8  10      183.95      190.26      8.22 o
  -3  -8  10       80.91       75.11      8.64 o
  -2  -8  10       13.72       18.35     11.38 o
  -1  -8  10      255.77      267.04     12.17 o
   0  -8  10      166.52      154.91      8.82 o
   1  -8  10      195.41      184.76      6.98 o
   2  -8  10      483.28      453.61     19.53 o
   3  -8  10      368.44      388.98     18.62 o
  -6  -7  10       47.54       52.30     10.02 o
  -5  -7  10       94.84      106.51      8.76 o
  -4  -7  10      185.24      204.41     26.87 o
  -3  -7  10       66.69       76.44     11.80 o
  -2  -7  10      151.70      151.12      9.16 o
  -1  -7  10     1084.01     1172.33     18.55 o
   0  -7  10      385.09      377.71      8.83 o
   1  -7  10      324.00      334.00     11.73 o
   2  -7  10      433.73      398.56      8.97 o
   3  -7  10      309.62      283.14     10.12 o
  -6  -6  10      152.24      136.28      7.84 o
  -5  -6  10       66.82       82.88     17.92 o
  -4  -6  10      331.32      399.10     14.18 o
  -3  -6  10      436.71      449.81     11.82 o
  -2  -6  10       30.08       32.70      8.41 o
  -1  -6  10      324.53      345.13     12.84 o
   0  -6  10      475.34      450.19      7.98 o
   1  -6  10      107.04      113.93      8.80 o
   2  -6  10       47.96       43.74      6.37 o
   3  -6  10       33.77       32.64      7.32 o
  -7  -5  10        0.89        3.77      5.56 o
  -6  -5  10       47.06       45.83      6.55 o
  -5  -5  10        0.11       -1.78      5.07 o
  -4  -5  10       10.91       12.81      6.29 o
  -3  -5  10       29.45       29.33      7.78 o
  -2  -5  10       84.06       75.52      5.31 o
  -1  -5  10       25.13       19.37      4.65 o
   0  -5  10        5.93        1.65      6.00 o
   1  -5  10        3.09        9.10      4.44 o
   2  -5  10       66.81       67.09      5.65 o
   3  -5  10      100.19      106.06      6.66 o
  -7  -4  10       31.42       31.59      6.78 o
  -6  -4  10       76.09      109.57      9.01 o
  -5  -4  10      127.39      131.43      5.54 o
  -4  -4  10      198.66      195.84      5.80 o
  -3  -4  10      388.98      428.32     24.65 o
  -2  -4  10      242.10      226.59      6.28 o
  -1  -4  10      208.58      226.23      6.30 o
   0  -4  10      644.81      663.89     20.05 o
   1  -4  10      424.53      396.09      8.86 o
   2  -4  10      323.61      320.87     12.54 o
   3  -4  10      223.18      234.31      7.62 o
  -7  -3  10      176.05      158.93      9.83 o
  -6  -3  10       43.99       43.92      5.17 o
  -5  -3  10       24.61       24.18      6.65 o
  -4  -3  10      321.41      296.58      6.87 o
  -3  -3  10      700.89      618.10      7.89 o
  -2  -3  10       81.92       85.79      6.57 o
  -1  -3  10      267.60      286.55     14.00 o
   0  -3  10     1041.99      932.72     36.11 o
   1  -3  10      266.43      253.29      6.71 o
   2  -3  10      236.55      235.52      6.35 o
   3  -3  10      147.85      152.27      7.16 o
  -7  -2  10        5.31        6.18      6.66 o
  -6  -2  10       10.49       13.53      4.62 o
  -5  -2  10       60.32       92.99      6.94 o
  -4  -2  10        7.46       38.11      7.68 o
  -3  -2  10      324.30      321.40      6.83 o
  -2  -2  10      175.72      179.81      9.15 o
  -1  -2  10        6.98       11.57      6.06 o
   0  -2  10       89.78       80.06      4.79 o
   1  -2  10       41.73       38.62      6.60 o
   2  -2  10        5.51        1.07      6.16 o
  -7  -1  10       61.77       59.64      6.08 o
  -6  -1  10       39.02       29.12      7.60 o
  -5  -1  10      245.79      237.73      7.65 o
  -4  -1  10        8.74       15.17      6.25 o
  -3  -1  10       84.70       69.87      6.71 o
  -2  -1  10       17.47       19.92      5.40 o
  -1  -1  10       42.73       56.03      4.95 o
   0  -1  10      259.08      254.89      9.53 o
   1  -1  10       37.47       44.61      6.70 o
   2  -1  10       54.59       54.53      5.21 o
  -7   0  10       68.57       65.72      5.62 o
  -6   0  10        2.95       10.65      8.64 o
  -5   0  10       12.78       17.39      5.80 o
  -4   0  10      151.66      154.30     13.17 o
  -3   0  10      176.20      180.03     17.14 o
  -2   0  10      374.28      354.26     24.96 o
  -1   0  10       78.52       86.60      5.46 o
   0   0  10      160.59      171.79      6.16 o
   1   0  10      251.66      254.27      6.91 o
  -6   1  10       59.35       46.13     10.60 o
  -5   1  10       28.64       29.01      6.39 o
  -4   1  10      206.33      212.23      9.03 o
  -3   1  10       86.08       85.15      7.21 o
  -2   1  10      220.16      211.34      8.45 o
  -1   1  10      154.75      153.02      5.34 o
   0   1  10       53.06       58.57      6.57 o
  -5   2  10        1.61       -0.29      7.23 o
  -4   2  10        1.01       14.12      7.31 o
  -3   2  10       20.88       19.67      6.29 o
  -2   2  10        8.16        6.47      5.43 o
  -1   2  10        5.01        4.74     11.27 o
  -2 -10  11        1.71        8.85      8.01 o
  -1 -10  11       13.10       21.88     10.62 o
   0 -10  11       74.54       58.44      8.72 o
  -4  -9  11        7.69       14.87     11.42 o
  -3  -9  11       42.00       63.00     11.20 o
  -2  -9  11      272.67      258.65     13.08 o
  -1  -9  11      167.72      165.37     11.51 o
   0  -9  11      357.93      344.70     13.12 o
   1  -9  11      431.37      373.39     12.69 o
  -5  -8  11        1.92        8.88      8.26 o
  -4  -8  11       25.95       41.39     12.22 o
  -3  -8  11      610.56      588.05     16.48 o
  -2  -8  11      301.20      304.96     11.27 o
  -1  -8  11      205.72      216.23     12.70 o
   0  -8  11      536.49      513.84     10.05 o
   1  -8  11      181.00      165.57      6.65 o
   2  -8  11      319.36      290.10     10.38 o
  -5  -7  11      180.80      171.02     13.69 o
  -4  -7  11       39.44       32.06     12.15 o
  -3  -7  11       60.02       69.84     12.18 o
  -2  -7  11      176.22      179.46      9.29 o
  -1  -7  11        3.92       13.51      6.73 o
   0  -7  11       29.41       32.22      5.24 o
   1  -7  11        0.32        1.82      5.28 o
   2  -7  11        8.29       15.78      5.72 o
  -6  -6  11       17.29       17.64      7.24 o
  -5  -6  11       48.51       52.58      6.63 o
  -4  -6  11       93.37      112.40     12.06 o
  -3  -6  11       92.18       72.97      7.54 o
  -2  -6  11        5.85       12.96      6.58 o
  -1  -6  11       43.61       42.18      5.58 o
   0  -6  11      207.90      204.10      5.50 o
   1  -6  11      156.72      157.10      5.26 o
   2  -6  11      306.15      292.65     13.88 o
  -6  -5  11       66.93       69.06      6.63 o
  -5  -5  11      150.47      178.47     28.52 o
  -4  -5  11      113.23      126.13      6.55 o
  -3  -5  11       69.23       65.44      5.62 o
  -2  -5  11      410.37      416.17      9.36 o
  -1  -5  11      367.43      338.03     10.46 o
   0  -5  11      421.80      421.08     17.35 o
   1  -5  11      300.25      274.86      6.57 o
   2  -5  11      215.55      204.09      7.02 o
  -6  -4  11       61.90       61.14      6.01 o
  -5  -4  11      389.34      368.04     15.88 o
  -4  -4  11       78.31       80.96      6.04 o
  -3  -4  11       66.52       74.89      6.43 o
  -2  -4  11      643.05      597.61      8.41 o
  -1  -4  11      368.07      354.72      7.39 o
   0  -4  11      126.36      131.16      6.02 o
   1  -4  11      227.63      195.12      9.60 o
   2  -4  11       44.00       39.89     10.96 o
  -6  -3  11        2.21       12.64      5.70 o
  -5  -3  11       56.22       69.60      6.10 o
  -4  -3  11      106.37       95.03      5.73 o
  -3  -3  11        1.38        7.46      4.58 o
  -2  -3  11        7.77        2.75      4.39 o
  -1  -3  11       28.00       17.71      5.28 o
   0  -3  11       12.47       17.63      4.28 o
   1  -3  11        3.85       10.60      5.67 o
  -6  -2  11        0.29       -2.10      7.79 o
  -5  -2  11      135.55      126.88      6.16 o
  -4  -2  11        7.52        6.53      5.71 o
  -3  -2  11      105.27      110.32      5.65 o
  -2  -2  11      194.07      181.03      6.02 o
  -1  -2  11      244.31      240.75      8.92 o
   0  -2  11      151.79      152.37      7.92 o
   1  -2  11      169.98      171.51      8.84 o
  -6  -1  11       93.87       97.44      8.56 o
  -5  -1  11      122.51      120.57      7.24 o
  -4  -1  11      135.46      122.72      6.37 o
  -3  -1  11      256.76      245.42     12.10 o
  -2  -1  11       96.07      104.09      6.50 o
  -1  -1  11      261.70      262.14     10.17 o
   0  -1  11      154.65      134.76      5.12 o
  -5   0  11       46.55       50.60      6.55 o
  -4   0  11       71.07       66.13      6.39 o
  -3   0  11       57.91       59.66      6.76 o
  -2   0  11       62.55       56.41      4.52 o
  -1   0  11       10.83       11.13      4.46 o
  -3  -8  12        1.00       40.18     11.48 o
  -2  -8  12       14.23       10.80     10.70 o
  -1  -8  12        8.17       14.33      7.98 o
   0  -8  12        4.74        9.62      6.29 o
  -4  -7  12       26.38       30.68      8.40 o
  -3  -7  12      110.84      110.91     11.70 o
  -2  -7  12      132.21      117.81      7.55 o
  -1  -7  12      278.10      264.90      7.32 o
   0  -7  12      293.57      295.31      8.59 o
  -5  -6  12        4.30        6.33      7.39 o
  -4  -6  12      115.27      129.66      7.52 o
  -3  -6  12      301.44      265.54     12.67 o
  -2  -6  12      373.27      340.58      8.05 o
  -1  -6  12      242.44      222.00      6.66 o
   0  -6  12      315.94      295.66      7.05 o
  -5  -5  12        3.68        9.32      5.70 o
  -4  -5  12      127.63      110.00      6.16 o
  -3  -5  12      130.06      109.50      5.68 o
  -2  -5  12       73.52       78.84      7.28 o
  -1  -5  12       48.89       41.75      5.68 o
   0  -5  12       36.57       40.97      5.03 o
  -5  -4  12        2.56        8.47      5.47 o
  -4  -4  12        0.22        6.80      5.37 o
  -3  -4  12        0.57        3.41      6.05 o
  -2  -4  12       48.25       39.78      5.13 o
  -1  -4  12       11.60       16.53      5.30 o
   0  -4  12       66.03       62.86      6.46 o
  -5  -3  12       99.57       84.84      5.45 o
  -4  -3  12       77.24       81.24      5.31 o
  -3  -3  12       98.07       79.28      5.99 o
  -2  -3  12      379.02      344.71      7.94 o
  -1  -3  12       81.59       74.03      4.73 o
  -4  -2  12      135.66      128.06      6.89 o
  -3  -2  12       89.14      105.63      6.61 o
  -2  -2  12      151.72      134.13      5.72 o
 
